# Supplementary material for: Paths to adaptation under fluctuating nitrogen starvation: The spectrum of adaptive mutations in Saccharomyces cerevisiae is shaped by retrotransposons and microhomology-mediated recombination
Source: PLoS Genet. 2023 May 16;19(5):e1010747. doi: 10.1371/journal.pgen.1010747 (PMC10218751; doi:10.1371/journal.pgen.1010747)
Supplement: S4 File — (XLSX) [file pgen.1010747.s012.xlsx]

## Sheet: unique_all
Supplemental File 4. Annotated output from RelocaTE2 for curated insertions from analyzing clones from [1]
Sequencing Plate	Bam File	Chromosome	Coordinate					Evidence Supporting Insertion	Feature	Type	Upstream Feature	Type	Downstream Feature	Type	Closest tRNA	Distance		Clone	Mating Type	Barcode	Annotation	Fitness	Ty insertion type
unknown_plate	SRR3200232_out1.sorted.bam	chrI	138884	A	<INS:ME>	.	PASS	END=138888;SVTYPE=INS;STRAND=-;FAMILY=YPRCTy1_2;RIGHT_JUNCTION_READS=15;LEFT_JUNCTION_READS=7;RIGHT_SUPPORT_READS=1;LEFT_SUPPORT_READS=6	YALCdelta2	long_terminal_repeat					YNCA0002W	268	Y	131025-1-C7	alpha/alpha	32075	neutral_diploids	0.0235872	Ty1
unknown_plate	SRR3199998_out1.sorted.bam	chrI	138936	A	<INS:ME>	.	PASS	END=138940;SVTYPE=INS;STRAND=+;FAMILY=YPRCTy1_4;RIGHT_JUNCTION_READS=9;LEFT_JUNCTION_READS=3;RIGHT_SUPPORT_READS=0;LEFT_SUPPORT_READS=0	YALCdelta2	long_terminal_repeat					YNCA0002W	216	Y	E2-88-5-D12	alpha/alpha	117631	neutral_diploids	0.0270355	Ty1
unknown_plate	SRR3200129_out1.sorted.bam	chrI	181001	A	<INS:ME>	.	PASS	END=181005;SVTYPE=INS;STRAND=-;FAMILY=YPRCTy1_4;RIGHT_JUNCTION_READS=22;LEFT_JUNCTION_READS=26;RIGHT_SUPPORT_READS=22;LEFT_SUPPORT_READS=13			YAR023C	gene	SUP56	tRNA_gene	YNCA0005W	140	Y	131016-1-A1	alpha	20632	neutral_haploids	0.000353545	Ty1
unknown_plate	SRR3200249_out1.sorted.bam	chrI	181848	A	<INS:ME>	.	PASS	END=181852;SVTYPE=INS;STRAND=+;FAMILY=YPRCTy1_4;RIGHT_JUNCTION_READS=9;LEFT_JUNCTION_READS=7;RIGHT_SUPPORT_READS=5;LEFT_SUPPORT_READS=1			SUP56	tRNA_gene	YNCA0006C	tRNA_gene			Y	E2-88-10-E2	alpha/alpha	33976	neutral_diploids	0.0304837	Ty1
unknown_plate	SRR3200058_out1.sorted.bam	chrI	182184	G	<INS:ME>	.	PASS	END=182187;SVTYPE=INS;STRAND=-;FAMILY=YORWTy2_2;RIGHT_JUNCTION_READS=4;LEFT_JUNCTION_READS=2;RIGHT_SUPPORT_READS=8;LEFT_SUPPORT_READS=0			SUP56	tRNA_gene	YNCA0006C	tRNA_gene			Y	130712-1-H5	alpha/alpha	1564	neutral_diploids	0.0287169	Ty2
unknown_plate	SRR3200259_out1.sorted.bam	chrII	8650	C	<INS:ME>	.	PASS	END=8654;SVTYPE=INS;STRAND=+;FAMILY=YJRWTy1_2;RIGHT_JUNCTION_READS=11;LEFT_JUNCTION_READS=7;RIGHT_SUPPORT_READS=1;LEFT_SUPPORT_READS=0			PAU9	gene	YBLWdelta1	long_terminal_repeat	YNCB0001W	933	Y	131101-2-D9	alpha	352078	neutral_haploids	-0.00152407	Ty1
unknown_plate	SRR3200071_out1.sorted.bam	chrII	9234	G	<INS:ME>	.	PASS	END=9238;SVTYPE=INS;STRAND=+;FAMILY=YPRCTy1_2;RIGHT_JUNCTION_READS=1;LEFT_JUNCTION_READS=6;RIGHT_SUPPORT_READS=6;LEFT_SUPPORT_READS=2	YBLWdelta2	long_terminal_repeat					YNCB0001W	349	Y	131016-5-C2	alpha	1683	neutral_haploids	-0.00451707	Ty1
unknown_plate	SRR3200111_out1.sorted.bam	chrII	9407	A	<INS:ME>	.	PASS	END=9409;SVTYPE=INS;STRAND=-;FAMILY=YORWTy1_2;RIGHT_JUNCTION_READS=8;LEFT_JUNCTION_READS=0;RIGHT_SUPPORT_READS=2;LEFT_SUPPORT_READS=1	YBLWdelta2	long_terminal_repeat					YNCB0001W	176	Y	E2-88-1-A4	alpha/alpha	19697	neutral_diploids	0.0223621	Ty1
unknown_plate	SRR3200134_out1.sorted.bam	chrII	9407	A	<INS:ME>	.	PASS	END=9410;SVTYPE=INS;STRAND=-;FAMILY=YORWTy1_2;RIGHT_JUNCTION_READS=35;LEFT_JUNCTION_READS=5;RIGHT_SUPPORT_READS=3;LEFT_SUPPORT_READS=0	YBLWdelta2	long_terminal_repeat					YNCB0001W	176	Y	131025-1-E6	alpha	208465	neutral_haploids	0.000397279	Ty1
unknown_plate	SRR3200120_out1.sorted.bam	chrII	9490	G	<INS:ME>	.	PASS	END=9494;SVTYPE=INS;STRAND=-;FAMILY=YPRCTy1_4;RIGHT_JUNCTION_READS=12;LEFT_JUNCTION_READS=28;RIGHT_SUPPORT_READS=3;LEFT_SUPPORT_READS=1	YBLWdelta3	long_terminal_repeat					YNCB0001W	93	Y	E2-88-2-G12	alpha/alpha	201777	neutral_diploids	0.0376574	Ty1
unknown_plate	SRR3200255_out1.sorted.bam	chrII	36075	G	<INS:ME>	.	PASS	END=36077;SVTYPE=INS;STRAND=+;FAMILY=YJRWTy1_2;RIGHT_JUNCTION_READS=1;LEFT_JUNCTION_READS=0;RIGHT_SUPPORT_READS=0;LEFT_SUPPORT_READS=3	YBLCtau1	long_terminal_repeat					YNCB0002W	323	Y	131031-1-A6	alpha	3481	adaptive_haploids	0.120581	Ty1
unknown_plate	SRR3200343_out1.sorted.bam	chrII	197392	T	<INS:ME>	.	PASS	END=197396;SVTYPE=INS;STRAND=-;FAMILY=YLRWTy1_3;RIGHT_JUNCTION_READS=1;LEFT_JUNCTION_READS=6;RIGHT_SUPPORT_READS=6;LEFT_SUPPORT_READS=8			YBLCdelta7	long_terminal_repeat	YNCB0004W	tRNA_gene	YNCB0004W	102	Y	131122-1-B11	alpha/alpha	58400	neutral_diploids	0.0280774	Ty1
unknown_plate	SRR3200063_out1.sorted.bam	chrII	197790	C	<INS:ME>	.	PASS	END=197792;SVTYPE=INS;STRAND=+;FAMILY=YPRCTy1_2;RIGHT_JUNCTION_READS=0;LEFT_JUNCTION_READS=4;RIGHT_SUPPORT_READS=2;LEFT_SUPPORT_READS=0	YBLWsigma1	long_terminal_repeat					YNCB0005C	91	Y	131007-1-C4	alpha	1617	adaptive_haploids	0.0929248	Ty1
unknown_plate	SRR3200440_out1.sorted.bam	chrII	265638	G	<INS:ME>	.	PASS	END=265641;SVTYPE=INS;STRAND=-;FAMILY=YORWTy2_2;RIGHT_JUNCTION_READS=25;LEFT_JUNCTION_READS=20;RIGHT_SUPPORT_READS=12;LEFT_SUPPORT_READS=6	YBR013C	gene					YNCB0007W	740	Y	130719-1-F7	alpha	94742	neutral_haploids	0.0100995	Ty2
unknown_plate	SRR3200423_out1.sorted.bam	chrII	326619	C	<INS:ME>	.	PASS	END=326623;SVTYPE=INS;STRAND=-;FAMILY=YJRWTy1_2;RIGHT_JUNCTION_READS=9;LEFT_JUNCTION_READS=11;RIGHT_SUPPORT_READS=6;LEFT_SUPPORT_READS=7			TCM62	gene	YNCB0011C	tRNA_gene			Y	131017-1-E9	alpha/alpha	8459	neutral_diploids	0.0314498	Ty1
unknown_plate	SRR3200292_out1.sorted.bam	chrII	327037	A	<INS:ME>	.	PASS	END=327041;SVTYPE=INS;STRAND=-;FAMILY=YPRCTy1_2;RIGHT_JUNCTION_READS=7;LEFT_JUNCTION_READS=4;RIGHT_SUPPORT_READS=1;LEFT_SUPPORT_READS=2			YNCB0011C	tRNA_gene	YBRWdelta15	long_terminal_repeat	YNCB0011C	172	Y	130719-1-B1	alpha/alpha	42575	neutral_diploids	0.0260387	Ty1
unknown_plate	SRR3200217_out1.sorted.bam	chrII	347479	T	<INS:ME>	.	PASS	END=347483;SVTYPE=INS;STRAND=-;FAMILY=YPRCTy1_4;RIGHT_JUNCTION_READS=5;LEFT_JUNCTION_READS=10;RIGHT_SUPPORT_READS=0;LEFT_SUPPORT_READS=1			PRP6	gene	YNCB0012W	tRNA_gene	YNCB0012W	124	Y	131016-2-B1	alpha/alpha	29840	neutral_diploids	0.0309595	Ty1
unknown_plate	SRR3200017_out1.sorted.bam	chrII	347511	T	<INS:ME>	.	PASS	END=347515;SVTYPE=INS;STRAND=-;FAMILY=YPRWTy1_3;RIGHT_JUNCTION_READS=12;LEFT_JUNCTION_READS=8;RIGHT_SUPPORT_READS=1;LEFT_SUPPORT_READS=2			PRP6	gene	YNCB0012W	tRNA_gene	YNCB0012W	92	Y	E2-88-3-D11	alpha/alpha	13029	neutral_diploids	0.0300885	Ty1
unknown_plate	SRR3200269_out1.sorted.bam	chrII	351049	G	<INS:ME>	.	PASS	END=351053;SVTYPE=INS;STRAND=-;FAMILY=YJRWTy1_2;RIGHT_JUNCTION_READS=6;LEFT_JUNCTION_READS=7;RIGHT_SUPPORT_READS=0;LEFT_SUPPORT_READS=0			YNCB0013W	tRNA_gene	MNC1	gene			Y	E2-88-1-H7	alpha/alpha	37241	neutral_diploids	0.0272904	Ty1
unknown_plate	SRR3200077_out1.sorted.bam	chrII	405545	C	<INS:ME>	.	PASS	END=405549;SVTYPE=INS;STRAND=-;FAMILY=YPRWTy1_3;RIGHT_JUNCTION_READS=7;LEFT_JUNCTION_READS=7;RIGHT_SUPPORT_READS=3;LEFT_SUPPORT_READS=0			SPT7	gene	YNCB0015W	tRNA_gene	YNCB0015W	333	Y	131017-3-D5	alpha/alpha	175091	neutral_diploids	0.0270902	Ty1
unknown_plate	SRR3200281_out1.sorted.bam	chrII	526257	G	<INS:ME>	.	PASS	END=526261;SVTYPE=INS;STRAND=-;FAMILY=YPRCTy1_4;RIGHT_JUNCTION_READS=10;LEFT_JUNCTION_READS=16;RIGHT_SUPPORT_READS=0;LEFT_SUPPORT_READS=3	IRA1	gene							Y	131016-3-C11	alpha	40409	adaptive_haploids	0.140526	Ty1
unknown_plate	SRR3200138_out1.sorted.bam	chrII	643459	C	<INS:ME>	.	PASS	END=643463;SVTYPE=INS;STRAND=-;FAMILY=YPRCTy1_4;RIGHT_JUNCTION_READS=6;LEFT_JUNCTION_READS=6;RIGHT_SUPPORT_READS=6;LEFT_SUPPORT_READS=7			YNCB0017C	tRNA_gene	YBRCtau2	long_terminal_repeat	YNCB0017C	381	Y	131122-1-B12	alpha/alpha	211106	neutral_diploids	0.035667	Ty1
unknown_plate	SRR3200165_out1.sorted.bam	chrIII	82716	A	<INS:ME>	.	PASS	END=82718;SVTYPE=INS;STRAND=-;FAMILY=YLRWTy1_3;RIGHT_JUNCTION_READS=0;LEFT_JUNCTION_READS=4;RIGHT_SUPPORT_READS=2;LEFT_SUPPORT_READS=2	YCLWdelta15	long_terminal_repeat					YNCC0001C	183	Y	131016-6-D5	alpha	23868	adaptive_haploids	0.120636	Ty1
unknown_plate	SRR3200322_out1.sorted.bam	chrIII	84063	T	<INS:ME>	.	PASS	END=84068;SVTYPE=INS;STRAND=+;FAMILY=YORWTy2_2;RIGHT_JUNCTION_READS=2;LEFT_JUNCTION_READS=18;RIGHT_SUPPORT_READS=1;LEFT_SUPPORT_READS=4			YCL021W-A	gene	YCLWdelta2a	long_terminal_repeat			Y	E2-88-1-D2	alpha/alpha	51200	neutral_diploids	0.0288181	Ty2
unknown_plate	SRR3200319_out1.sorted.bam	chrIII	127523	A	<INS:ME>	.	PASS	END=127527;SVTYPE=INS;STRAND=-;FAMILY=YPRCTy1_4;RIGHT_JUNCTION_READS=5;LEFT_JUNCTION_READS=17;RIGHT_SUPPORT_READS=3;LEFT_SUPPORT_READS=4			YCR007C	gene	YNCC0005W	tRNA_gene	YNCC0005W	193	Y	131122-1-G5	alpha/alpha	50286	neutral_diploids	0.0299888	Ty1
unknown_plate	SRR3200359_out1.sorted.bam	chrIII	127571	T	<INS:ME>	.	PASS	END=127574;SVTYPE=INS;STRAND=-;FAMILY=YORWTy1_2;RIGHT_JUNCTION_READS=2;LEFT_JUNCTION_READS=2;RIGHT_SUPPORT_READS=0;LEFT_SUPPORT_READS=1			YCR007C	gene	YNCC0005W	tRNA_gene	YNCC0005W	145	Y	131011-1-E11	alpha/alpha	63382	neutral_diploids	0.0339094	Ty1
unknown_plate	SRR3200307_out1.sorted.bam	chrIII	142930	T	<INS:ME>	.	PASS	END=142932;SVTYPE=INS;STRAND=-;FAMILY=YLRWTy2_1;RIGHT_JUNCTION_READS=0;LEFT_JUNCTION_READS=1;RIGHT_SUPPORT_READS=11;LEFT_SUPPORT_READS=5	YCRCdelta7	long_terminal_repeat					YNCC0007C	159	Y	131101-1-C1	alpha	45512	neutral_haploids	0.00728162	Ty2
unknown_plate	SRR3200026_out1.sorted.bam	chrIII	227203	G	<INS:ME>	.	PASS	END=227207;SVTYPE=INS;STRAND=-;FAMILY=YPRCTy1_2;RIGHT_JUNCTION_READS=10;LEFT_JUNCTION_READS=13;RIGHT_SUPPORT_READS=1;LEFT_SUPPORT_READS=3	TVS1	gene					YNCC0013W	739	Y	131016-1-D9	alpha/alpha	13852	neutral_diploids	0.0308265	Ty1
unknown_plate	SRR3200227_out1.sorted.bam	chrIII	227616	A	<INS:ME>	.	PASS	END=227619;SVTYPE=INS;STRAND=+;FAMILY=YJRWTy1_2;RIGHT_JUNCTION_READS=6;LEFT_JUNCTION_READS=2;RIGHT_SUPPORT_READS=0;LEFT_SUPPORT_READS=2			TVS1	gene	SUP61	tRNA_gene	YNCC0013W	326	Y	131025-1-C12	alpha	316048	neutral_haploids	0.00584711	Ty1
unknown_plate	SRR3200423_out1.sorted.bam	chrIII	227831	C	<INS:ME>	.	PASS	END=227835;SVTYPE=INS;STRAND=-;FAMILY=YPRCTy1_2;RIGHT_JUNCTION_READS=10;LEFT_JUNCTION_READS=4;RIGHT_SUPPORT_READS=1;LEFT_SUPPORT_READS=3			TVS1	gene	SUP61	tRNA_gene	YNCC0013W	111	Y	131017-1-E9	alpha/alpha	8459	neutral_diploids	0.0314498	Ty1
unknown_plate	SRR3200306_out1.sorted.bam	chrIV	83532	T	<INS:ME>	.	PASS	END=83536;SVTYPE=INS;STRAND=-;FAMILY=YILWTy3_1;RIGHT_JUNCTION_READS=9;LEFT_JUNCTION_READS=23;RIGHT_SUPPORT_READS=10;LEFT_SUPPORT_READS=15			YDL211C	gene	YNCD0001W	tRNA_gene	YNCD0001W	16	Y	131010-2-H12	alpha	454851	neutral_haploids	-0.00167291	Ty3
unknown_plate	SRR3200160_out1.sorted.bam	chrIV	437466	A	<INS:ME>	.	PASS	END=437470;SVTYPE=INS;STRAND=-;FAMILY=YJRWTy1_2;RIGHT_JUNCTION_READS=1;LEFT_JUNCTION_READS=3;RIGHT_SUPPORT_READS=1;LEFT_SUPPORT_READS=3	YDLWtau1	long_terminal_repeat					YNCD0006W	306	Y	131016-3-H8	alpha	230962	neutral_haploids	0.0045752	Ty1
unknown_plate	SRR3200292_out1.sorted.bam	chrIV	489118	C	<INS:ME>	.	PASS	END=489122;SVTYPE=INS;STRAND=+;FAMILY=YPRCTy1_4;RIGHT_JUNCTION_READS=8;LEFT_JUNCTION_READS=4;RIGHT_SUPPORT_READS=1;LEFT_SUPPORT_READS=1			YNCD0007C	tRNA_gene	SES1	gene	YNCD0007C	248	Y	130719-1-B1	alpha/alpha	42575	neutral_diploids	0.0260387	Ty1
unknown_plate	SRR3200347_out1.sorted.bam	chrIV	645371	A	<INS:ME>	.	PASS	END=645373;SVTYPE=INS;STRAND=+;FAMILY=YORWTy2_2;RIGHT_JUNCTION_READS=0;LEFT_JUNCTION_READS=11;RIGHT_SUPPORT_READS=1;LEFT_SUPPORT_READS=11			YNCD0014C	tRNA_gene	YDRCdelta7	long_terminal_repeat	YNCD0014C	147	Y	131011-2-C2	alpha	60333	neutral_haploids	-0.00473599	Ty2
unknown_plate	SRR3200247_out1.sorted.bam	chrIV	668464	A	<INS:ME>	.	PASS	END=668466;SVTYPE=INS;STRAND=+;FAMILY=YILWTy3_1;RIGHT_JUNCTION_READS=1;LEFT_JUNCTION_READS=0;RIGHT_SUPPORT_READS=1;LEFT_SUPPORT_READS=2			YDRWsigma2	long_terminal_repeat	YDRWdelta10	long_terminal_repeat	YNCD0015C	384	Y	131016-1-E5	alpha/alpha	338908	neutral_diploids	0.0332466	Ty3
unknown_plate	SRR3200016_out1.sorted.bam	chrIV	992743	T	<INS:ME>	.	PASS	END=992746;SVTYPE=INS;STRAND=-;FAMILY=YPRCTy1_4;RIGHT_JUNCTION_READS=7;LEFT_JUNCTION_READS=17;RIGHT_SUPPORT_READS=3;LEFT_SUPPORT_READS=0	YDRCsigma4	long_terminal_repeat					YNCD0020W	89	Y	131024-1-H11	alpha/alpha	129569	neutral_diploids	0.0298455	Ty1
unknown_plate	SRR3200270_out1.sorted.bam	chrIV	1023125	G	<INS:ME>	.	PASS	END=1023136;SVTYPE=INS;STRAND=+;FAMILY=YILWTy3_1;RIGHT_JUNCTION_READS=1;LEFT_JUNCTION_READS=6;RIGHT_SUPPORT_READS=2;LEFT_SUPPORT_READS=0			PHM6	gene	YDRWsigma5	long_terminal_repeat			Y	131016-1-E8	alpha/alpha	375115	neutral_diploids	0.043328	Ty3
unknown_plate	SRR3200276_out1.sorted.bam	chrIV	1023125	G	<INS:ME>	.	PASS	END=1023136;SVTYPE=INS;STRAND=+;FAMILY=YILWTy3_1;RIGHT_JUNCTION_READS=1;LEFT_JUNCTION_READS=10;RIGHT_SUPPORT_READS=2;LEFT_SUPPORT_READS=0			PHM6	gene	YDRWsigma5	long_terminal_repeat			Y	E2-88-2-E8	alpha/alpha	3920	neutral_diploids	0.0247376	Ty3
unknown_plate	SRR3200291_out1.sorted.bam	chrIV	1151085	A	<INS:ME>	.	PASS	END=1151087;SVTYPE=INS;STRAND=-;FAMILY=YPRWTy1_3;RIGHT_JUNCTION_READS=0;LEFT_JUNCTION_READS=1;RIGHT_SUPPORT_READS=2;LEFT_SUPPORT_READS=3	YDRWdelta25	long_terminal_repeat					YNCD0024C	144	Y	131122-1-G4	alpha/alpha	425471	neutral_diploids	0.0297147	Ty1
unknown_plate	SRR3200129_out1.sorted.bam	chrIV	1151286	C	<INS:ME>	.	PASS	END=1151290;SVTYPE=INS;STRAND=-;FAMILY=YJRWTy1_2;RIGHT_JUNCTION_READS=4;LEFT_JUNCTION_READS=21;RIGHT_SUPPORT_READS=0;LEFT_SUPPORT_READS=6	YDRWdelta25	long_terminal_repeat					YNCD0024C	345	Y	131016-1-A1	alpha	20632	neutral_haploids	0.000353545	Ty1
unknown_plate	SRR3200421_out1.sorted.bam	chrIV	1305287	G	<INS:ME>	.	PASS	END=1305291;SVTYPE=INS;STRAND=-;FAMILY=YPRCTy1_4;RIGHT_JUNCTION_READS=1;LEFT_JUNCTION_READS=5;RIGHT_SUPPORT_READS=1;LEFT_SUPPORT_READS=1			RAD30	gene	YNCD0028W	tRNA_gene	YNCD0028W	343	Y	131010-3-E8	alpha/alpha	83504	neutral_diploids	0.0333018	Ty1
unknown_plate	SRR3200393_out1.sorted.bam	chrIX	197171	G	<INS:ME>	.	PASS	END=197173;SVTYPE=INS;STRAND=-;FAMILY=YJLWTy4_1;RIGHT_JUNCTION_READS=0;LEFT_JUNCTION_READS=1;RIGHT_SUPPORT_READS=16;LEFT_SUPPORT_READS=16	YILCdelta1	long_terminal_repeat					YNCI0004W	421	Y	131031-1-H2	alpha/alpha	73881	neutral_diploids	0.0281508	Ty4
unknown_plate	SRR3200404_out1.sorted.bam	chrIX	197412	C	<INS:ME>	.	PASS	END=197416;SVTYPE=INS;STRAND=+;FAMILY=YPRCTy1_2;RIGHT_JUNCTION_READS=9;LEFT_JUNCTION_READS=26;RIGHT_SUPPORT_READS=5;LEFT_SUPPORT_READS=2	YILCdelta1	long_terminal_repeat					YNCI0004W	180	Y	131122-2-F8	alpha	77609	neutral_haploids	0.00863606	Ty1
unknown_plate	SRR3199962_out1.sorted.bam	chrIX	248692	T	<INS:ME>	.	PASS	END=248696;SVTYPE=INS;STRAND=+;FAMILY=YPRCTy1_4;RIGHT_JUNCTION_READS=10;LEFT_JUNCTION_READS=6;RIGHT_SUPPORT_READS=2;LEFT_SUPPORT_READS=0			RGI2	gene	SUP17	tRNA_gene	YNCI0006W	158	Y	E2-88-2-F12	alpha/alpha	101051	neutral_diploids	0.0326161	Ty1
unknown_plate	SRR3200050_out1.sorted.bam	chrIX	324474	C	<INS:ME>	.	PASS	END=324476;SVTYPE=INS;STRAND=+;FAMILY=YPRCTy1_2;RIGHT_JUNCTION_READS=0;LEFT_JUNCTION_READS=1;RIGHT_SUPPORT_READS=2;LEFT_SUPPORT_READS=0	YILWsigma3	long_terminal_repeat					YNCI0008C	100	Y	131011-1-B8	alpha/alpha	152081	neutral_diploids	0.034395	Ty1
unknown_plate	SRR3200300_out1.sorted.bam	chrIX	325165	A	<INS:ME>	.	PASS	END=325173;SVTYPE=INS;STRAND=+;FAMILY=YPRCTy1_4;RIGHT_JUNCTION_READS=25;LEFT_JUNCTION_READS=1;RIGHT_SUPPORT_READS=6;LEFT_SUPPORT_READS=32			YILWdelta4	long_terminal_repeat	YIL014C-A	gene	YNCI0009W	583	Y	131016-2-F4	alpha/alpha	4418	neutral_diploids	0.0351132	Ty1
unknown_plate	SRR3200036_out1.sorted.bam	chrV	62064	C	<INS:ME>	.	PASS	END=62068;SVTYPE=INS;STRAND=-;FAMILY=YPRWTy1_3;RIGHT_JUNCTION_READS=20;LEFT_JUNCTION_READS=10;RIGHT_SUPPORT_READS=7;LEFT_SUPPORT_READS=2			YNCE0004C	tRNA_gene	YELWdelta1	long_terminal_repeat	YNCE0004C	104	Y	131010-3-A12	alpha/alpha	144535	neutral_diploids	0.0266577	Ty1
unknown_plate	SRR3200110_out1.sorted.bam	chrV	62592	A	<INS:ME>	.	PASS	END=62596;SVTYPE=INS;STRAND=-;FAMILY=YPRCTy1_4;RIGHT_JUNCTION_READS=17;LEFT_JUNCTION_READS=21;RIGHT_SUPPORT_READS=7;LEFT_SUPPORT_READS=12	YELWdelta1	long_terminal_repeat					YNCE0004C	632	Y	131016-6-B1	alpha	195887	neutral_haploids	0.00316995	Ty1
unknown_plate	SRR3200078_out1.sorted.bam	chrV	99466	G	<INS:ME>	.	PASS	END=99470;SVTYPE=INS;STRAND=+;FAMILY=YPRCTy1_4;RIGHT_JUNCTION_READS=34;LEFT_JUNCTION_READS=10;RIGHT_SUPPORT_READS=1;LEFT_SUPPORT_READS=4			YEL028W	gene	YELCdelta3	long_terminal_repeat			Y	131010-2-F1	alpha/alpha	176764	neutral_diploids	0.0252626	Ty1
unknown_plate	SRR3199997_out1.sorted.bam	chrV	118237	G	<INS:ME>	.	PASS	END=118241;SVTYPE=INS;STRAND=+;FAMILY=YPRCTy1_4;RIGHT_JUNCTION_READS=25;LEFT_JUNCTION_READS=19;RIGHT_SUPPORT_READS=1;LEFT_SUPPORT_READS=2	YELCtau1	long_terminal_repeat							Y	E2-88-4-E2	alpha/alpha	117631	neutral_diploids	0.0270355	Ty1
unknown_plate	SRR3200078_out1.sorted.bam	chrV	118592	A	<INS:ME>	.	PASS	END=118594;SVTYPE=INS;STRAND=+;FAMILY=YJRWTy1_2;RIGHT_JUNCTION_READS=3;LEFT_JUNCTION_READS=0;RIGHT_SUPPORT_READS=2;LEFT_SUPPORT_READS=3			YELCtau1	long_terminal_repeat	PXP1	gene			Y	131010-2-F1	alpha/alpha	176764	neutral_diploids	0.0252626	Ty1
unknown_plate	SRR3200230_out1.sorted.bam	chrV	131045	A	<INS:ME>	.	PASS	END=131049;SVTYPE=INS;STRAND=-;FAMILY=YPRCTy1_4;RIGHT_JUNCTION_READS=11;LEFT_JUNCTION_READS=11;RIGHT_SUPPORT_READS=15;LEFT_SUPPORT_READS=4			VAC8	gene	YNCE0008C	tRNA_gene			Y	131101-1-H8	alpha/alpha	317672	neutral_diploids	0.0262544	Ty1
unknown_plate	SRR3200069_out1.sorted.bam	chrV	176693	G	<INS:ME>	.	PASS	END=176697;SVTYPE=INS;STRAND=+;FAMILY=YPRCTy1_4;RIGHT_JUNCTION_READS=29;LEFT_JUNCTION_READS=19;RIGHT_SUPPORT_READS=2;LEFT_SUPPORT_READS=5			TIR1	gene	YERWdelta7	long_terminal_repeat	YNCE0012W	406	Y	131011-2-F12	alpha	164627	neutral_haploids	-0.00663474	Ty1
unknown_plate	SRR3200122_out1.sorted.bam	chrV	177092	A	<INS:ME>	.	PASS	END=177096;SVTYPE=INS;STRAND=-;FAMILY=YPRCTy1_4;RIGHT_JUNCTION_READS=13;LEFT_JUNCTION_READS=18;RIGHT_SUPPORT_READS=2;LEFT_SUPPORT_READS=0			YERWdelta7	long_terminal_repeat	YNCE0012W	tRNA_gene	YNCE0012W	7	Y	E2-88-2-C1	alpha/alpha	202468	neutral_diploids	0.0230729	Ty1
unknown_plate	SRR3200387_out1.sorted.bam	chrV	211551	A	<INS:ME>	.	PASS	END=211555;SVTYPE=INS;STRAND=+;FAMILY=YJRWTy1_2;RIGHT_JUNCTION_READS=50;LEFT_JUNCTION_READS=29;RIGHT_SUPPORT_READS=10;LEFT_SUPPORT_READS=4	MIG3	gene							Y	131122-2-H9	alpha	72008	neutral_haploids	0.000161296	Ty1
unknown_plate	SRR3200275_out1.sorted.bam	chrV	354324	A	<INS:ME>	.	PASS	END=354326;SVTYPE=INS;STRAND=+;FAMILY=YPRWTy1_3;RIGHT_JUNCTION_READS=0;LEFT_JUNCTION_READS=1;RIGHT_SUPPORT_READS=16;LEFT_SUPPORT_READS=27	YERWdelta13	long_terminal_repeat					YNCE0018W	610	Y	131017-1-H12	alpha	39066	neutral_haploids	0.00240439	Ty1
unknown_plate	SRR3200188_out1.sorted.bam	chrV	354480	A	<INS:ME>	.	PASS	END=354484;SVTYPE=INS;STRAND=+;FAMILY=YORWTy2_2;RIGHT_JUNCTION_READS=8;LEFT_JUNCTION_READS=10;RIGHT_SUPPORT_READS=7;LEFT_SUPPORT_READS=14	YERWdelta13	long_terminal_repeat					YNCE0018W	454	Y	131011-2-D1	alpha	26598	adaptive_haploids	0.0397833	Ty2
unknown_plate	SRR3200307_out1.sorted.bam	chrV	354568	G	<INS:ME>	.	PASS	END=354572;SVTYPE=INS;STRAND=-;FAMILY=YPRCTy1_4;RIGHT_JUNCTION_READS=9;LEFT_JUNCTION_READS=21;RIGHT_SUPPORT_READS=5;LEFT_SUPPORT_READS=23	YERWdelta13	long_terminal_repeat					YNCE0018W	366	Y	131101-1-C1	alpha	45512	neutral_haploids	0.00728162	Ty1
unknown_plate	SRR3200050_out1.sorted.bam	chrV	354827	A	<INS:ME>	.	PASS	END=354831;SVTYPE=INS;STRAND=+;FAMILY=YPRCTy1_4;RIGHT_JUNCTION_READS=22;LEFT_JUNCTION_READS=14;RIGHT_SUPPORT_READS=3;LEFT_SUPPORT_READS=4	YERWdelta13	long_terminal_repeat					YNCE0018W	107	Y	131011-1-B8	alpha/alpha	152081	neutral_diploids	0.034395	Ty1
unknown_plate	SRR3200294_out1.sorted.bam	chrV	438531	C	<INS:ME>	.	PASS	END=438534;SVTYPE=INS;STRAND=-;FAMILY=YJRWTy1_2;RIGHT_JUNCTION_READS=29;LEFT_JUNCTION_READS=45;RIGHT_SUPPORT_READS=1;LEFT_SUPPORT_READS=5			YER135C	gene	YNCE0023W	tRNA_gene	YNCE0023W	169	Y	131017-4-B12	alpha	43155	adaptive_haploids	0.0633489	Ty1
unknown_plate	SRR3200446_out1.sorted.bam	chrV	438602	G	<INS:ME>	.	PASS	END=438606;SVTYPE=INS;STRAND=+;FAMILY=YLRWTy1_3;RIGHT_JUNCTION_READS=70;LEFT_JUNCTION_READS=31;RIGHT_SUPPORT_READS=4;LEFT_SUPPORT_READS=2			YER135C	gene	YNCE0023W	tRNA_gene	YNCE0023W	98	Y	E2-88-4-B7	alpha/alpha	99035	neutral_diploids	0.028782	Ty1
unknown_plate	SRR3200140_out1.sorted.bam	chrV	441622	C	<INS:ME>	.	PASS	END=441626;SVTYPE=INS;STRAND=-;FAMILY=YPRCTy1_4;RIGHT_JUNCTION_READS=5;LEFT_JUNCTION_READS=8;RIGHT_SUPPORT_READS=3;LEFT_SUPPORT_READS=0	YER137C	gene							Y	130822-2-F7	alpha/alpha	21440	neutral_diploids	0.0298452	Ty1
unknown_plate	SRR3200408_out1.sorted.bam	chrV	441733	C	<INS:ME>	.	PASS	END=441737;SVTYPE=INS;STRAND=+;FAMILY=YPRCTy1_4;RIGHT_JUNCTION_READS=26;LEFT_JUNCTION_READS=17;RIGHT_SUPPORT_READS=13;LEFT_SUPPORT_READS=12	YER137C	gene							Y	131025-1-C10	alpha/alpha	78232	neutral_diploids	0.0292475	Ty1
unknown_plate	SRR3200390_out1.sorted.bam	chrV	484538	G	<INS:ME>	.	PASS	END=484542;SVTYPE=INS;STRAND=-;FAMILY=YPRCTy1_4;RIGHT_JUNCTION_READS=12;LEFT_JUNCTION_READS=16;RIGHT_SUPPORT_READS=12;LEFT_SUPPORT_READS=6			MYG1	gene	COG3	gene			Y	131017-1-G3	alpha	7291	neutral_haploids	-0.00698773	Ty1
unknown_plate	SRR3200047_out1.sorted.bam	chrV	560431	A	<INS:ME>	.	PASS	END=560433;SVTYPE=INS;STRAND=-;FAMILY=YORWTy2_2;RIGHT_JUNCTION_READS=7;LEFT_JUNCTION_READS=0;RIGHT_SUPPORT_READS=4;LEFT_SUPPORT_READS=5			PUG1	gene	YER186C	gene			Y	131016-3-H1	alpha	151541	adaptive_haploids	0.106461	Ty2
unknown_plate	SRR3200049_out1.sorted.bam	chrVI	101077	C	<INS:ME>	.	PASS	END=101081;SVTYPE=INS;STRAND=+;FAMILY=YLRWTy1_3;RIGHT_JUNCTION_READS=37;LEFT_JUNCTION_READS=24;RIGHT_SUPPORT_READS=4;LEFT_SUPPORT_READS=0			YFLWdelta1	long_terminal_repeat	SUF9	tRNA_gene	YNCF0002W	299	Y	E2-88-5-E8	alpha	151	adaptive_haploids	0.134627	Ty1
unknown_plate	SRR3200374_out1.sorted.bam	chrVI	137682	C	<INS:ME>	.	PASS	END=137686;SVTYPE=INS;STRAND=-;FAMILY=YPRCTy1_4;RIGHT_JUNCTION_READS=3;LEFT_JUNCTION_READS=9;RIGHT_SUPPORT_READS=0;LEFT_SUPPORT_READS=1	YFLWdelta2	long_terminal_repeat					YNCF0004C	123	Y	131016-6-D4	alpha	689	adaptive_haploids	0.138255	Ty1
unknown_plate	SRR3200388_out1.sorted.bam	chrVI	137797	G	<INS:ME>	.	PASS	END=137801;SVTYPE=INS;STRAND=-;FAMILY=YPRCTy1_4;RIGHT_JUNCTION_READS=8;LEFT_JUNCTION_READS=10;RIGHT_SUPPORT_READS=0;LEFT_SUPPORT_READS=2	YFLWdelta2	long_terminal_repeat					YNCF0004C	238	Y	131015-1-F8	alpha	72395	neutral_haploids	-0.00452114	Ty1
unknown_plate	SRR3200309_out1.sorted.bam	chrVI	161916	G	<INS:ME>	.	PASS	END=161918;SVTYPE=INS;STRAND=-;FAMILY=YJRWTy1_2;RIGHT_JUNCTION_READS=0;LEFT_JUNCTION_READS=1;RIGHT_SUPPORT_READS=4;LEFT_SUPPORT_READS=13	YFRCdelta8	long_terminal_repeat					YNCF0006W	312	Y	131031-1-D2	alpha/alpha	46200	neutral_diploids	0.0404771	Ty1
unknown_plate	SRR3200364_out1.sorted.bam	chrVI	162103	G	<INS:ME>	.	PASS	END=162106;SVTYPE=INS;STRAND=-;FAMILY=YORWTy1_2;RIGHT_JUNCTION_READS=2;LEFT_JUNCTION_READS=1;RIGHT_SUPPORT_READS=2;LEFT_SUPPORT_READS=3	YFRCdelta8	long_terminal_repeat					YNCF0006W	125	Y	131017-3-B5	alpha	64731	neutral_haploids	-9.68e-05	Ty1
unknown_plate	SRR3200403_out1.sorted.bam	chrVI	191717	G	<INS:ME>	.	PASS	END=191721;SVTYPE=INS;STRAND=+;FAMILY=YPRCTy1_4;RIGHT_JUNCTION_READS=7;LEFT_JUNCTION_READS=6;RIGHT_SUPPORT_READS=1;LEFT_SUPPORT_READS=0	YFRCdelta9	long_terminal_repeat					YNCF0009C	104	Y	E2-88-2-E10	alpha/alpha	76616	neutral_diploids	0.0275415	Ty1
unknown_plate	SRR3200189_out1.sorted.bam	chrVI	191788	G	<INS:ME>	.	PASS	END=191792;SVTYPE=INS;STRAND=+;FAMILY=YPRCTy1_2;RIGHT_JUNCTION_READS=14;LEFT_JUNCTION_READS=13;RIGHT_SUPPORT_READS=3;LEFT_SUPPORT_READS=4	YFRCdelta9	long_terminal_repeat					YNCF0009C	175	Y	131016-6-E11	alpha	26612	neutral_haploids	-0.0043649	Ty1
unknown_plate	SRR3200021_out1.sorted.bam	chrVI	201595	C	<INS:ME>	.	PASS	END=201597;SVTYPE=INS;STRAND=+;FAMILY=YORWTy2_2;RIGHT_JUNCTION_READS=0;LEFT_JUNCTION_READS=16;RIGHT_SUPPORT_READS=2;LEFT_SUPPORT_READS=11	PES4	gene							Y	131010-1-A9	alpha	132805	neutral_haploids	-0.00242986	Ty2
unknown_plate	SRR3200279_out1.sorted.bam	chrVI	205426	C	<INS:ME>	.	PASS	END=205430;SVTYPE=INS;STRAND=+;FAMILY=YPRCTy1_4;RIGHT_JUNCTION_READS=72;LEFT_JUNCTION_READS=41;RIGHT_SUPPORT_READS=12;LEFT_SUPPORT_READS=6			YNCF0011C	tRNA_gene	ULI1	gene	YNCF0011C	430	Y	131016-5-A10	alpha	39633	neutral_haploids	-0.00240872	Ty1
unknown_plate	SRR3199980_out1.sorted.bam	chrVI	205505	A	<INS:ME>	.	PASS	END=205509;SVTYPE=INS;STRAND=+;FAMILY=YPRCTy1_4;RIGHT_JUNCTION_READS=12;LEFT_JUNCTION_READS=11;RIGHT_SUPPORT_READS=1;LEFT_SUPPORT_READS=2			YNCF0011C	tRNA_gene	ULI1	gene	YNCF0011C	509	Y	E2-88-9-H7	alpha	10851	adaptive_haploids	0.103404	Ty1
unknown_plate	SRR3200151_out1.sorted.bam	chrVII	2760	T	<INS:ME>	.	PASS	END=2763;SVTYPE=INS;STRAND=-;FAMILY=YORWTy1_2;RIGHT_JUNCTION_READS=8;LEFT_JUNCTION_READS=3;RIGHT_SUPPORT_READS=2;LEFT_SUPPORT_READS=1			YGLWomega1	long_terminal_repeat	COS12	gene			Y	131017-4-C12	alpha/alpha	22360	neutral_diploids	0.0321271	Ty1
unknown_plate	SRR3200159_out1.sorted.bam	chrVII	20216	G	<INS:ME>	.	PASS	END=20220;SVTYPE=INS;STRAND=+;FAMILY=YJRWTy1_2;RIGHT_JUNCTION_READS=12;LEFT_JUNCTION_READS=7;RIGHT_SUPPORT_READS=6;LEFT_SUPPORT_READS=6			ADH4	gene	ZRT1	gene			Y	131025-1-D7	alpha/alpha	23065	adaptive_diploids	0.0549139	Ty1
unknown_plate	SRR3200303_out1.sorted.bam	chrVII	110902	A	<INS:ME>	.	PASS	END=110904;SVTYPE=INS;STRAND=+;FAMILY=YPRCTy1_2;RIGHT_JUNCTION_READS=0;LEFT_JUNCTION_READS=4;RIGHT_SUPPORT_READS=4;LEFT_SUPPORT_READS=4	YGLWtau1	long_terminal_repeat					YNCG0003C	206	Y	131017-5-A5	alpha/alpha	44966	neutral_diploids	0.0333861	Ty1
unknown_plate	SRR3200041_out1.sorted.bam	chrVII	110969	G	<INS:ME>	.	PASS	END=110973;SVTYPE=INS;STRAND=-;FAMILY=YPRCTy1_4;RIGHT_JUNCTION_READS=1;LEFT_JUNCTION_READS=2;RIGHT_SUPPORT_READS=5;LEFT_SUPPORT_READS=4	YGLWtau1	long_terminal_repeat					YNCG0003C	273	Y	131017-2-A8	alpha/alpha	147119	neutral_diploids	0.0344078	Ty1
unknown_plate	SRR3200032_out1.sorted.bam	chrVII	115208	A	<INS:ME>	.	PASS	END=115212;SVTYPE=INS;STRAND=-;FAMILY=YPRCTy1_2;RIGHT_JUNCTION_READS=9;LEFT_JUNCTION_READS=7;RIGHT_SUPPORT_READS=2;LEFT_SUPPORT_READS=2	YGLWdelta3	long_terminal_repeat					YNCG0004W	280	Y	131016-2-A9	alpha/alpha	142859	neutral_diploids	0.0303554	Ty1
unknown_plate	SRR3200120_out1.sorted.bam	chrVII	115287	G	<INS:ME>	.	PASS	END=115291;SVTYPE=INS;STRAND=-;FAMILY=YJRWTy1_2;RIGHT_JUNCTION_READS=9;LEFT_JUNCTION_READS=18;RIGHT_SUPPORT_READS=0;LEFT_SUPPORT_READS=5			YGLWdelta3	long_terminal_repeat	YNCG0004W	tRNA_gene	YNCG0004W	201	Y	E2-88-2-G12	alpha/alpha	201777	neutral_diploids	0.0376574	Ty1
unknown_plate	SRR3199987_out1.sorted.bam	chrVII	184543	C	<INS:ME>	.	PASS	END=184547;SVTYPE=INS;STRAND=+;FAMILY=YPRCTy1_2;RIGHT_JUNCTION_READS=8;LEFT_JUNCTION_READS=16;RIGHT_SUPPORT_READS=4;LEFT_SUPPORT_READS=2	SPO74	gene							Y	131015-1-G10	alpha	11430	adaptive_haploids	0.124829	Ty1
unknown_plate	SRR3200409_out1.sorted.bam	chrVII	401894	C	<INS:ME>	.	PASS	END=401898;SVTYPE=INS;STRAND=+;FAMILY=YPRCTy1_2;RIGHT_JUNCTION_READS=2;LEFT_JUNCTION_READS=7;RIGHT_SUPPORT_READS=2;LEFT_SUPPORT_READS=1			YGLWsigma2	long_terminal_repeat	YGLWdelta7	long_terminal_repeat	YNCG0016C	296	Y	131016-2-A8	alpha	7836	adaptive_haploids	0.136743	Ty1
unknown_plate	SRR3200330_out1.sorted.bam	chrVII	422508	C	<INS:ME>	.	PASS	END=422512;SVTYPE=INS;STRAND=+;FAMILY=YJRWTy1_2;RIGHT_JUNCTION_READS=17;LEFT_JUNCTION_READS=15;RIGHT_SUPPORT_READS=5;LEFT_SUPPORT_READS=2			HEM2	gene	SUP54	tRNA_gene	YNCG0019W	584	Y	131011-1-E3	alpha	54461	neutral_haploids	-0.0023906	Ty1
unknown_plate	SRR3200285_out1.sorted.bam	chrVII	591525	C	<INS:ME>	.	PASS	END=591527;SVTYPE=INS;STRAND=-;FAMILY=YPRCTy1_4;RIGHT_JUNCTION_READS=0;LEFT_JUNCTION_READS=1;RIGHT_SUPPORT_READS=0;LEFT_SUPPORT_READS=0	SCM4	gene							Y	E2-88-4-D10	alpha	415	adaptive_haploids	0.141005	Ty1
unknown_plate	SRR3200346_out1.sorted.bam	chrVII	594487	T	<INS:ME>	.	PASS	END=594491;SVTYPE=INS;STRAND=+;FAMILY=YPRCTy1_4;RIGHT_JUNCTION_READS=26;LEFT_JUNCTION_READS=20;RIGHT_SUPPORT_READS=8;LEFT_SUPPORT_READS=10	FMP48	gene							Y	131010-3-B9	alpha/alpha	59999	neutral_diploids	0.0386262	Ty1
unknown_plate	SRR3200196_out1.sorted.bam	chrVII	661558	T	<INS:ME>	.	PASS	END=661560;SVTYPE=INS;STRAND=-;FAMILY=YORWTy2_2;RIGHT_JUNCTION_READS=5;LEFT_JUNCTION_READS=0;RIGHT_SUPPORT_READS=1;LEFT_SUPPORT_READS=2			NNF2	gene	YNCG0027W	tRNA_gene	YNCG0027W	191	Y	131017-4-A5	alpha/alpha	27346	neutral_diploids	0.0263631	Ty2
unknown_plate	SRR3200113_out1.sorted.bam	chrVII	701265	C	<INS:ME>	.	PASS	END=701268;SVTYPE=INS;STRAND=+;FAMILY=YORWTy1_2;RIGHT_JUNCTION_READS=1;LEFT_JUNCTION_READS=4;RIGHT_SUPPORT_READS=0;LEFT_SUPPORT_READS=1	YGRWdelta19	long_terminal_repeat					YNCG0029C	217	Y	131024-1-E12	alpha/alpha	197765	neutral_diploids	0.0218574	Ty1
unknown_plate	SRR3200263_out1.sorted.bam	chrVII	730977	A	<INS:ME>	.	PASS	END=730980;SVTYPE=INS;STRAND=-;FAMILY=YORWTy1_2;RIGHT_JUNCTION_READS=4;LEFT_JUNCTION_READS=3;RIGHT_SUPPORT_READS=0;LEFT_SUPPORT_READS=0			COG2	gene	YNCG0031W	tRNA_gene	YNCG0031W	160	Y	E2-88-2-H2	alpha/alpha	3585	neutral_diploids	0.029112	Ty1
unknown_plate	SRR3200284_out1.sorted.bam	chrVII	774161	C	<INS:ME>	.	PASS	END=774165;SVTYPE=INS;STRAND=-;FAMILY=YPRCTy1_2;RIGHT_JUNCTION_READS=7;LEFT_JUNCTION_READS=9;RIGHT_SUPPORT_READS=2;LEFT_SUPPORT_READS=4	YGRWdelta22	long_terminal_repeat					YNCG0034W	188	Y	131122-1-F11	alpha/alpha	41484	neutral_diploids	0.0306966	Ty1
unknown_plate	SRR3200418_out1.sorted.bam	chrVII	779501	G	<INS:ME>	.	PASS	END=779505;SVTYPE=INS;STRAND=-;FAMILY=YPRCTy1_4;RIGHT_JUNCTION_READS=20;LEFT_JUNCTION_READS=26;RIGHT_SUPPORT_READS=4;LEFT_SUPPORT_READS=11	YGRCdelta25	long_terminal_repeat					YNCG0035W	115	Y	131010-1-C9	alpha	8297	adaptive_haploids	0.0982523	Ty1
unknown_plate	SRR3199972_out1.sorted.bam	chrVII	828881	A	<INS:ME>	.	PASS	END=828884;SVTYPE=INS;STRAND=-;FAMILY=YPRCTy1_4;RIGHT_JUNCTION_READS=2;LEFT_JUNCTION_READS=6;RIGHT_SUPPORT_READS=1;LEFT_SUPPORT_READS=1	YGR164W	gene					YNCG0038C	87	Y	131010-2-C12	alpha	107286	neutral_haploids	-0.00285163	Ty1
unknown_plate	SRR3200059_out1.sorted.bam	chrVII	879688	C	<INS:ME>	.	PASS	END=879692;SVTYPE=INS;STRAND=+;FAMILY=YJRWTy1_2;RIGHT_JUNCTION_READS=9;LEFT_JUNCTION_READS=2;RIGHT_SUPPORT_READS=1;LEFT_SUPPORT_READS=0			YNCG0042C	tRNA_gene	HIP1	gene	YNCG0042C	873	Y	130822-1-B1	alpha	15787	adaptive_haploids	0.0784238	Ty1
unknown_plate	SRR3200280_out1.sorted.bam	chrVIII	133334	T	<INS:ME>	.	PASS	END=133336;SVTYPE=INS;STRAND=-;FAMILY=YJRWTy1_2;RIGHT_JUNCTION_READS=0;LEFT_JUNCTION_READS=1;RIGHT_SUPPORT_READS=2;LEFT_SUPPORT_READS=0	YHRCdelta5	long_terminal_repeat					YNCH0004C	227	Y	E2-88-3-F3	alpha	39674	adaptive_haploids	0.0626796	Ty1
unknown_plate	SRR3200080_out1.sorted.bam	chrVIII	133886	A	<INS:ME>	.	PASS	END=133890;SVTYPE=INS;STRAND=-;FAMILY=YPRCTy1_2;RIGHT_JUNCTION_READS=5;LEFT_JUNCTION_READS=4;RIGHT_SUPPORT_READS=0;LEFT_SUPPORT_READS=0	YHRWdelta7	long_terminal_repeat					YNCH0005W	435	Y	E2-88-4-C5	alpha/alpha	178096	neutral_diploids	0.0305123	Ty1
unknown_plate	SRR3200244_out1.sorted.bam	chrVIII	374638	C	<INS:ME>	.	PASS	END=374642;SVTYPE=INS;STRAND=-;FAMILY=YPRCTy1_4;RIGHT_JUNCTION_READS=2;LEFT_JUNCTION_READS=3;RIGHT_SUPPORT_READS=0;LEFT_SUPPORT_READS=1			YCK1	gene	SPL2	gene			Y	131101-1-A5	alpha/alpha	3379	neutral_diploids	0.0313816	Ty1
unknown_plate	SRR3199974_out1.sorted.bam	chrVIII	389101	A	<INS:ME>	.	PASS	END=389105;SVTYPE=INS;STRAND=+;FAMILY=YPRWTy1_3;RIGHT_JUNCTION_READS=8;LEFT_JUNCTION_READS=8;RIGHT_SUPPORT_READS=4;LEFT_SUPPORT_READS=2			SUF8	tRNA_gene	YHRCdelta10	long_terminal_repeat	YNCH0013C	106	Y	131017-1-C6	alpha	107751	neutral_haploids	-0.000998005	Ty1
unknown_plate	SRR3200384_out1.sorted.bam	chrX	338093	T	<INS:ME>	.	PASS	END=338097;SVTYPE=INS;STRAND=-;FAMILY=YPRWTy1_3;RIGHT_JUNCTION_READS=21;LEFT_JUNCTION_READS=17;RIGHT_SUPPORT_READS=4;LEFT_SUPPORT_READS=7			YJL052C-A	gene	TDH1	gene			Y	131016-2-B9	alpha/alpha	71109	adaptive_diploids	0.073102	Ty1
unknown_plate	SRR3200268_out1.sorted.bam	chrX	353850	C	<INS:ME>	.	PASS	END=353852;SVTYPE=INS;STRAND=-;FAMILY=YLRWTy1_3;RIGHT_JUNCTION_READS=0;LEFT_JUNCTION_READS=8;RIGHT_SUPPORT_READS=4;LEFT_SUPPORT_READS=1			AIM22	gene	SUP7	tRNA_gene	YNCJ0010W	394	Y	131016-5-F9	alpha/alpha	37238	neutral_diploids	0.0295769	Ty1
unknown_plate	SRR3200024_out1.sorted.bam	chrX	354074	A	<INS:ME>	.	PASS	END=354078;SVTYPE=INS;STRAND=-;FAMILY=YPRCTy1_4;RIGHT_JUNCTION_READS=3;LEFT_JUNCTION_READS=9;RIGHT_SUPPORT_READS=3;LEFT_SUPPORT_READS=1			AIM22	gene	SUP7	tRNA_gene	YNCJ0010W	170	Y	130719-1-G4	alpha/alpha	135215	neutral_diploids	0.0291585	Ty1
unknown_plate	SRR3200025_out1.sorted.bam	chrX	354075	A	<INS:ME>	.	PASS	END=354078;SVTYPE=INS;STRAND=-;FAMILY=YPRCTy1_4;RIGHT_JUNCTION_READS=2;LEFT_JUNCTION_READS=15;RIGHT_SUPPORT_READS=5;LEFT_SUPPORT_READS=0			AIM22	gene	SUP7	tRNA_gene	YNCJ0010W	169	Y	130719-1-G4	alpha/alpha	135215	neutral_diploids	0.0291585	Ty1
unknown_plate	SRR3200029_out1.sorted.bam	chrX	354136	A	<INS:ME>	.	PASS	END=354138;SVTYPE=INS;STRAND=-;FAMILY=YORWTy2_2;RIGHT_JUNCTION_READS=23;LEFT_JUNCTION_READS=0;RIGHT_SUPPORT_READS=11;LEFT_SUPPORT_READS=7			AIM22	gene	SUP7	tRNA_gene	YNCJ0010W	108	Y	131016-1-F3	alpha	142054	neutral_haploids	0.00275698	Ty2
unknown_plate	SRR3200010_out1.sorted.bam	chrX	377848	C	<INS:ME>	.	PASS	END=377851;SVTYPE=INS;STRAND=+;FAMILY=YORWTy1_2;RIGHT_JUNCTION_READS=5;LEFT_JUNCTION_READS=4;RIGHT_SUPPORT_READS=0;LEFT_SUPPORT_READS=0	YJLCdelta7	long_terminal_repeat					YNCJ0015W	512	Y	131005-1-F2	alpha/alpha	122137	neutral_diploids	0.0262941	Ty1
unknown_plate	SRR3200294_out1.sorted.bam	chrX	378179	G	<INS:ME>	.	PASS	END=378183;SVTYPE=INS;STRAND=-;FAMILY=YJRWTy1_2;RIGHT_JUNCTION_READS=20;LEFT_JUNCTION_READS=36;RIGHT_SUPPORT_READS=3;LEFT_SUPPORT_READS=5			YJLCdelta7	long_terminal_repeat	YNCJ0015W	tRNA_gene	YNCJ0015W	181	Y	131017-4-B12	alpha	43155	adaptive_haploids	0.0633489	Ty1
unknown_plate	SRR3200072_out1.sorted.bam	chrX	397075	A	<INS:ME>	.	PASS	END=397079;SVTYPE=INS;STRAND=-;FAMILY=YPRCTy1_4;RIGHT_JUNCTION_READS=9;LEFT_JUNCTION_READS=13;RIGHT_SUPPORT_READS=1;LEFT_SUPPORT_READS=1			YNCJ0017C	tRNA_gene	PET130	gene	YNCJ0017C	279	Y	E2-88-2-A3	alpha/alpha	170554	neutral_diploids	0.0334893	Ty1
unknown_plate	SRR3200250_out1.sorted.bam	chrX	416210	C	<INS:ME>	.	PASS	END=416214;SVTYPE=INS;STRAND=+;FAMILY=YPRCTy1_4;RIGHT_JUNCTION_READS=11;LEFT_JUNCTION_READS=4;RIGHT_SUPPORT_READS=1;LEFT_SUPPORT_READS=1			YNCJ0019C	tRNA_gene	YJLWtau3	long_terminal_repeat	YNCJ0019C	174	Y	131010-3-C7	alpha	3406	adaptive_haploids	0.0991391	Ty1
unknown_plate	SRR3200183_out1.sorted.bam	chrX	416378	G	<INS:ME>	.	PASS	END=416382;SVTYPE=INS;STRAND=-;FAMILY=YPRCTy1_4;RIGHT_JUNCTION_READS=9;LEFT_JUNCTION_READS=12;RIGHT_SUPPORT_READS=3;LEFT_SUPPORT_READS=2	YJLWtau3	long_terminal_repeat					YNCJ0019C	342	Y	131016-5-C5	alpha	2608	adaptive_haploids	0.0718069	Ty1
unknown_plate	SRR3200176_out1.sorted.bam	chrX	424686	C	<INS:ME>	.	PASS	END=424690;SVTYPE=INS;STRAND=-;FAMILY=YJRWTy1_2;RIGHT_JUNCTION_READS=20;LEFT_JUNCTION_READS=30;RIGHT_SUPPORT_READS=10;LEFT_SUPPORT_READS=13			SUP51	tRNA_gene	CYR1	gene	YNCJ0021C	171	Y	130822-1-F10	alpha	254044	adaptive_haploids	0.0215119	Ty1
unknown_plate	SRR3200439_out1.sorted.bam	chrX	531730	C	<INS:ME>	.	PASS	END=531734;SVTYPE=INS;STRAND=-;FAMILY=YPRCTy1_2;RIGHT_JUNCTION_READS=4;LEFT_JUNCTION_READS=2;RIGHT_SUPPORT_READS=0;LEFT_SUPPORT_READS=1			YJRCdelta15	long_terminal_repeat	SUF23	tRNA_gene	YNCJ0024W	98	Y	131010-1-G8	alpha/alpha	94393	adaptive_diploids	0.047449	Ty1
unknown_plate	SRR3200032_out1.sorted.bam	chrX	537365	A	<INS:ME>	.	PASS	END=537369;SVTYPE=INS;STRAND=-;FAMILY=YPRCTy1_2;RIGHT_JUNCTION_READS=13;LEFT_JUNCTION_READS=10;RIGHT_SUPPORT_READS=2;LEFT_SUPPORT_READS=2	KCH1	gene					YNCJ0025W	1190	Y	131016-2-A9	alpha/alpha	142859	neutral_diploids	0.0303554	Ty1
unknown_plate	SRR3200106_out1.sorted.bam	chrX	538083	T	<INS:ME>	.	PASS	END=538085;SVTYPE=INS;STRAND=+;FAMILY=YORWTy2_2;RIGHT_JUNCTION_READS=0;LEFT_JUNCTION_READS=1;RIGHT_SUPPORT_READS=16;LEFT_SUPPORT_READS=7			YJRCdelta16	long_terminal_repeat	YJRWdelta17	long_terminal_repeat	YNCJ0025W	472	Y	131016-4-A10	alpha/alpha	19379	neutral_diploids	0.0394208	Ty2
unknown_plate	SRR3200110_out1.sorted.bam	chrX	538441	A	<INS:ME>	.	PASS	END=538444;SVTYPE=INS;STRAND=-;FAMILY=YORWTy2_2;RIGHT_JUNCTION_READS=40;LEFT_JUNCTION_READS=20;RIGHT_SUPPORT_READS=10;LEFT_SUPPORT_READS=4			YJRWdelta17	long_terminal_repeat	HSX1	tRNA_gene	YNCJ0025W	114	Y	131016-6-B1	alpha	195887	neutral_haploids	0.00316995	Ty2
unknown_plate	SRR3199992_out1.sorted.bam	chrX	541037	A	<INS:ME>	.	PASS	END=541041;SVTYPE=INS;STRAND=+;FAMILY=YPRCTy1_4;RIGHT_JUNCTION_READS=7;LEFT_JUNCTION_READS=3;RIGHT_SUPPORT_READS=1;LEFT_SUPPORT_READS=4	YJRWdelta18	long_terminal_repeat					YNCJ0026W	471	Y	131016-3-G11	alpha/alpha	11586	neutral_diploids	0.0297561	Ty1
unknown_plate	SRR3200065_out1.sorted.bam	chrXI	7212	A	<INS:ME>	.	PASS	END=7216;SVTYPE=INS;STRAND=-;FAMILY=YPRCTy1_2;RIGHT_JUNCTION_READS=6;LEFT_JUNCTION_READS=6;RIGHT_SUPPORT_READS=4;LEFT_SUPPORT_READS=4	MCH2	gene							Y	131101-1-D11	alpha/alpha	163510	neutral_diploids	0.0269213	Ty1
unknown_plate	SRR3200251_out1.sorted.bam	chrXI	46922	C	<INS:ME>	.	PASS	END=46926;SVTYPE=INS;STRAND=-;FAMILY=YPRCTy1_4;RIGHT_JUNCTION_READS=5;LEFT_JUNCTION_READS=5;RIGHT_SUPPORT_READS=1;LEFT_SUPPORT_READS=0			TRT2	tRNA_gene	CBT1	gene	YNCK0002C	116	Y	131017-4-D8	alpha/alpha	341234	neutral_diploids	0.0153875	Ty1
unknown_plate	SRR3200383_out1.sorted.bam	chrXI	47001	G	<INS:ME>	.	PASS	END=47003;SVTYPE=INS;STRAND=-;FAMILY=YOLWTy1_1;RIGHT_JUNCTION_READS=3;LEFT_JUNCTION_READS=0;RIGHT_SUPPORT_READS=8;LEFT_SUPPORT_READS=9			TRT2	tRNA_gene	CBT1	gene	YNCK0002C	195	Y	131031-1-E9	alpha/alpha	70982	neutral_diploids	0.0334258	Ty1
unknown_plate	SRR3200098_out1.sorted.bam	chrXI	47001	G	<INS:ME>	.	PASS	END=47005;SVTYPE=INS;STRAND=+;FAMILY=YPRWTy1_3;RIGHT_JUNCTION_READS=10;LEFT_JUNCTION_READS=9;RIGHT_SUPPORT_READS=0;LEFT_SUPPORT_READS=0			TRT2	tRNA_gene	CBT1	gene	YNCK0002C	195	Y	131016-1-H3	alpha/alpha	18950	neutral_diploids	0.0323746	Ty1
unknown_plate	SRR3200382_out1.sorted.bam	chrXI	47002	A	<INS:ME>	.	PASS	END=47005;SVTYPE=INS;STRAND=-;FAMILY=YPRCTy1_4;RIGHT_JUNCTION_READS=2;LEFT_JUNCTION_READS=4;RIGHT_SUPPORT_READS=0;LEFT_SUPPORT_READS=0			TRT2	tRNA_gene	CBT1	gene	YNCK0002C	196	Y	131031-1-E9	alpha/alpha	70982	neutral_diploids	0.0334258	Ty1
unknown_plate	SRR3200326_out1.sorted.bam	chrXI	47082	G	<INS:ME>	.	PASS	END=47086;SVTYPE=INS;STRAND=+;FAMILY=YPRCTy1_4;RIGHT_JUNCTION_READS=19;LEFT_JUNCTION_READS=15;RIGHT_SUPPORT_READS=5;LEFT_SUPPORT_READS=2			TRT2	tRNA_gene	CBT1	gene	YNCK0002C	276	Y	131122-1-D4	alpha/alpha	52560	neutral_diploids	0.0306233	Ty1
unknown_plate	SRR3200054_out1.sorted.bam	chrXI	74423	C	<INS:ME>	.	PASS	END=74427;SVTYPE=INS;STRAND=-;FAMILY=YPRCTy1_4;RIGHT_JUNCTION_READS=9;LEFT_JUNCTION_READS=16;RIGHT_SUPPORT_READS=0;LEFT_SUPPORT_READS=0	YKLWdelta1	long_terminal_repeat					YNCK0003W	201	Y	E2-88-1-D8	alpha/alpha	152501	neutral_diploids	0.0332678	Ty1
unknown_plate	SRR3200288_out1.sorted.bam	chrXI	74424	A	<INS:ME>	.	PASS	END=74428;SVTYPE=INS;STRAND=-;FAMILY=YPRCTy1_2;RIGHT_JUNCTION_READS=4;LEFT_JUNCTION_READS=3;RIGHT_SUPPORT_READS=1;LEFT_SUPPORT_READS=2	YKLWdelta1	long_terminal_repeat					YNCK0003W	200	Y	131024-1-C12	alpha/alpha	419831	neutral_diploids	0.0262017	Ty1
unknown_plate	SRR3200052_out1.sorted.bam	chrXI	74499	A	<INS:ME>	.	PASS	END=74502;SVTYPE=INS;STRAND=-;FAMILY=YJRWTy1_2;RIGHT_JUNCTION_READS=4;LEFT_JUNCTION_READS=9;RIGHT_SUPPORT_READS=1;LEFT_SUPPORT_READS=7	YKLWdelta1	long_terminal_repeat					YNCK0003W	125	Y	130712-1-B11	alpha	15232	adaptive_haploids	0.135228	Ty1
unknown_plate	SRR3200005_out1.sorted.bam	chrXI	141267	T	<INS:ME>	.	PASS	END=141271;SVTYPE=INS;STRAND=-;FAMILY=YLRWTy1_3;RIGHT_JUNCTION_READS=7;LEFT_JUNCTION_READS=7;RIGHT_SUPPORT_READS=0;LEFT_SUPPORT_READS=1			YNCK0005C	tRNA_gene	PIR1	gene	YNCK0005C	178	Y	131005-1-D1	alpha/alpha	120939	neutral_diploids	0.0402546	Ty1
unknown_plate	SRR3199980_out1.sorted.bam	chrXI	162651	T	<INS:ME>	.	PASS	END=162655;SVTYPE=INS;STRAND=-;FAMILY=YPRCTy1_2;RIGHT_JUNCTION_READS=7;LEFT_JUNCTION_READS=2;RIGHT_SUPPORT_READS=2;LEFT_SUPPORT_READS=0			YNCK0006C	tRNA_gene	YKLWdelta3	long_terminal_repeat	YNCK0006C	93	Y	E2-88-9-H7	alpha	10851	adaptive_haploids	0.103404	Ty1
unknown_plate	SRR3200348_out1.sorted.bam	chrXI	162655	T	<INS:ME>	.	PASS	END=162658;SVTYPE=INS;STRAND=-;FAMILY=YORWTy1_2;RIGHT_JUNCTION_READS=8;LEFT_JUNCTION_READS=4;RIGHT_SUPPORT_READS=4;LEFT_SUPPORT_READS=3			YNCK0006C	tRNA_gene	YKLWdelta3	long_terminal_repeat	YNCK0006C	97	Y	131025-1-D12	alpha	60549	neutral_haploids	-0.00133662	Ty1
unknown_plate	SRR3200102_out1.sorted.bam	chrXI	302737	A	<INS:ME>	.	PASS	END=302741;SVTYPE=INS;STRAND=+;FAMILY=YJRWTy1_2;RIGHT_JUNCTION_READS=18;LEFT_JUNCTION_READS=11;RIGHT_SUPPORT_READS=5;LEFT_SUPPORT_READS=1			YKLCdelta5	long_terminal_repeat	YNCK0010W	tRNA_gene	YNCK0010W	181	Y	130822-1-D7	alpha/alpha	19219	neutral_diploids	0.0363591	Ty1
unknown_plate	SRR3200155_out1.sorted.bam	chrXI	308306	C	<INS:ME>	.	PASS	END=308310;SVTYPE=INS;STRAND=-;FAMILY=YPRCTy1_2;RIGHT_JUNCTION_READS=36;LEFT_JUNCTION_READS=41;RIGHT_SUPPORT_READS=12;LEFT_SUPPORT_READS=8			YNCK0011C	tRNA_gene	YKL068W-A	gene	YNCK0011C	89	Y	131011-1-H11	alpha	225103	neutral_haploids	0.0212548	Ty1
unknown_plate	SRR3200364_out1.sorted.bam	chrXI	308528	A	<INS:ME>	.	PASS	END=308532;SVTYPE=INS;STRAND=+;FAMILY=YPRCTy1_4;RIGHT_JUNCTION_READS=17;LEFT_JUNCTION_READS=10;RIGHT_SUPPORT_READS=8;LEFT_SUPPORT_READS=5			YNCK0011C	tRNA_gene	YKL068W-A	gene	YNCK0011C	311	Y	131017-3-B5	alpha	64731	neutral_haploids	-9.68e-05	Ty1
unknown_plate	SRR3200219_out1.sorted.bam	chrXI	458438	A	<INS:ME>	.	PASS	END=458440;SVTYPE=INS;STRAND=-;FAMILY=YNLWTy1_2;RIGHT_JUNCTION_READS=6;LEFT_JUNCTION_READS=0;RIGHT_SUPPORT_READS=2;LEFT_SUPPORT_READS=5	YKRCdelta8	long_terminal_repeat					YNCK0016W	119	Y	E2-88-8-F8	alpha	304483	adaptive_haploids	0.0313386	Ty1
unknown_plate	SRR3200416_out1.sorted.bam	chrXI	513852	A	<INS:ME>	.	PASS	END=513856;SVTYPE=INS;STRAND=+;FAMILY=YPRCTy1_4;RIGHT_JUNCTION_READS=14;LEFT_JUNCTION_READS=9;RIGHT_SUPPORT_READS=5;LEFT_SUPPORT_READS=0			YKRCdelta11	long_terminal_repeat	GAP1	gene	YNCK0018C	449	Y	131017-5-D11	alpha/alpha	81798	neutral_diploids	0.0281952	Ty1
unknown_plate	SRR3200113_out1.sorted.bam	chrXI	578510	C	<INS:ME>	.	PASS	END=578513;SVTYPE=INS;STRAND=-;FAMILY=YPRCTy1_4;RIGHT_JUNCTION_READS=4;LEFT_JUNCTION_READS=4;RIGHT_SUPPORT_READS=1;LEFT_SUPPORT_READS=0			YKR073C	gene	YNCK0021W	tRNA_gene	YNCK0021W	455	Y	131024-1-E12	alpha/alpha	197765	neutral_diploids	0.0218574	Ty1
unknown_plate	SRR3200077_out1.sorted.bam	chrXII	91870	A	<INS:ME>	.	PASS	END=91874;SVTYPE=INS;STRAND=+;FAMILY=YPRCTy1_4;RIGHT_JUNCTION_READS=5;LEFT_JUNCTION_READS=4;RIGHT_SUPPORT_READS=0;LEFT_SUPPORT_READS=0			HSP104	gene	YLLCdelta1	long_terminal_repeat	YNCL0001W	678	Y	131017-3-D5	alpha/alpha	175091	neutral_diploids	0.0270902	Ty1
unknown_plate	SRR3200330_out1.sorted.bam	chrXII	168207	G	<INS:ME>	.	PASS	END=168211;SVTYPE=INS;STRAND=-;FAMILY=YPRCTy1_4;RIGHT_JUNCTION_READS=12;LEFT_JUNCTION_READS=16;RIGHT_SUPPORT_READS=3;LEFT_SUPPORT_READS=1	YLRCsigma1	long_terminal_repeat					YNCL0002C	182	Y	131011-1-E3	alpha	54461	neutral_haploids	-0.0023906	Ty1
unknown_plate	SRR3200243_out1.sorted.bam	chrXII	460163	G	<INS:ME>	.	PASS	END=460167;SVTYPE=INS;STRAND=+;FAMILY=YJRWTy1_2;RIGHT_JUNCTION_READS=11;LEFT_JUNCTION_READS=7;RIGHT_SUPPORT_READS=4;LEFT_SUPPORT_READS=0			TAR1	gene	YLR154C-G	gene			Y	E2-88-2-C10	alpha	336972	adaptive_haploids	0.0652761	Ty1
unknown_plate	SRR3200314_out1.sorted.bam	chrXII	460351	C	<INS:ME>	.	PASS	END=460355;SVTYPE=INS;STRAND=+;FAMILY=YPRCTy1_2;RIGHT_JUNCTION_READS=2;LEFT_JUNCTION_READS=7;RIGHT_SUPPORT_READS=0;LEFT_SUPPORT_READS=2			TAR1	gene	YLR154C-G	gene			Y	131010-3-F1	alpha/alpha	47877	neutral_diploids	0.031008	Ty1
unknown_plate	SRR3200009_out1.sorted.bam	chrXII	592809	A	<INS:ME>	.	PASS	END=592812;SVTYPE=INS;STRAND=+;FAMILY=YORWTy1_2;RIGHT_JUNCTION_READS=17;LEFT_JUNCTION_READS=13;RIGHT_SUPPORT_READS=1;LEFT_SUPPORT_READS=1	YLRCdelta9	long_terminal_repeat					YNCL0032C	190	Y	131025-1-H4	alpha/alpha	121915	neutral_diploids	0.0221036	Ty1
unknown_plate	SRR3200050_out1.sorted.bam	chrXII	605638	A	<INS:ME>	.	PASS	END=605642;SVTYPE=INS;STRAND=-;FAMILY=YPRCTy1_4;RIGHT_JUNCTION_READS=11;LEFT_JUNCTION_READS=12;RIGHT_SUPPORT_READS=1;LEFT_SUPPORT_READS=1			YNCL0033C	tRNA_gene	BNA5	gene	YNCL0033C	206	Y	131011-1-B8	alpha/alpha	152081	neutral_diploids	0.034395	Ty1
unknown_plate	SRR3200059_out1.sorted.bam	chrXII	734261	G	<INS:ME>	.	PASS	END=734265;SVTYPE=INS;STRAND=+;FAMILY=YPRCTy1_4;RIGHT_JUNCTION_READS=7;LEFT_JUNCTION_READS=5;RIGHT_SUPPORT_READS=3;LEFT_SUPPORT_READS=0			MET17	gene	YLRCdelta19	long_terminal_repeat	YNCL0038W	541	Y	130822-1-B1	alpha	15787	adaptive_haploids	0.0784238	Ty1
unknown_plate	SRR3200058_out1.sorted.bam	chrXII	793620	G	<INS:ME>	.	PASS	END=793623;SVTYPE=INS;STRAND=+;FAMILY=YPRCTy1_4;RIGHT_JUNCTION_READS=13;LEFT_JUNCTION_READS=12;RIGHT_SUPPORT_READS=1;LEFT_SUPPORT_READS=0	YLRWsigma4	long_terminal_repeat					YNCL0040W	298	Y	130712-1-H5	alpha/alpha	1564	neutral_diploids	0.0287169	Ty1
unknown_plate	SRR3200042_out1.sorted.bam	chrXII	797026	A	<INS:ME>	.	PASS	END=797030;SVTYPE=INS;STRAND=-;FAMILY=YPRCTy1_2;RIGHT_JUNCTION_READS=7;LEFT_JUNCTION_READS=5;RIGHT_SUPPORT_READS=0;LEFT_SUPPORT_READS=2	YLRWdelta20	long_terminal_repeat					YNCL0044W	152	Y	E2-88-2-B5	alpha/alpha	14849	neutral_diploids	0.0256873	Ty1
unknown_plate	SRR3200131_out1.sorted.bam	chrXII	963188	G	<INS:ME>	.	PASS	END=963192;SVTYPE=INS;STRAND=+;FAMILY=YPRCTy1_4;RIGHT_JUNCTION_READS=21;LEFT_JUNCTION_READS=12;RIGHT_SUPPORT_READS=9;LEFT_SUPPORT_READS=8			YNCL0049C	tRNA_gene	YLRWdelta24	long_terminal_repeat	YNCL0049C	133	Y	131005-1-H1	alpha/alpha	206713	neutral_diploids	0.0388689	Ty1
unknown_plate	SRR3200341_out1.sorted.bam	chrXII	963304	C	<INS:ME>	.	PASS	END=963308;SVTYPE=INS;STRAND=-;FAMILY=YPRCTy1_2;RIGHT_JUNCTION_READS=8;LEFT_JUNCTION_READS=4;RIGHT_SUPPORT_READS=0;LEFT_SUPPORT_READS=0	YLRWdelta24	long_terminal_repeat					YNCL0049C	249	Y	130712-1-E3	alpha/alpha	58189	neutral_diploids	0.0302677	Ty1
unknown_plate	SRR3200278_out1.sorted.bam	chrXII	963572	G	<INS:ME>	.	PASS	END=963576;SVTYPE=INS;STRAND=+;FAMILY=YPRCTy1_2;RIGHT_JUNCTION_READS=7;LEFT_JUNCTION_READS=9;RIGHT_SUPPORT_READS=2;LEFT_SUPPORT_READS=0			YLRWdelta24	long_terminal_repeat	URA4	gene	YNCL0049C	517	Y	E2-88-5-A8	alpha/alpha	39270	neutral_diploids	0.036014	Ty1
unknown_plate	SRR3200155_out1.sorted.bam	chrXIII	132238	A	<INS:ME>	.	PASS	END=132242;SVTYPE=INS;STRAND=+;FAMILY=YJRWTy1_2;RIGHT_JUNCTION_READS=54;LEFT_JUNCTION_READS=28;RIGHT_SUPPORT_READS=14;LEFT_SUPPORT_READS=15	YMLCdelta1	long_terminal_repeat					YNCM0004C	342	Y	131011-1-H11	alpha	225103	neutral_haploids	0.0212548	Ty1
unknown_plate	SRR3200007_out1.sorted.bam	chrXIII	168684	T	<INS:ME>	.	PASS	END=168688;SVTYPE=INS;STRAND=-;FAMILY=YPRCTy1_4;RIGHT_JUNCTION_READS=8;LEFT_JUNCTION_READS=12;RIGHT_SUPPORT_READS=1;LEFT_SUPPORT_READS=0			YMLCdelta2	long_terminal_repeat	SUP5	tRNA_gene	YNCM0006W	111	Y	130822-1-B8	alpha	121650	neutral_haploids	0.00757555	Ty1
unknown_plate	SRR3200239_out1.sorted.bam	chrXIII	168695	T	<INS:ME>	.	PASS	END=168698;SVTYPE=INS;STRAND=-;FAMILY=YORWTy1_2;RIGHT_JUNCTION_READS=4;LEFT_JUNCTION_READS=1;RIGHT_SUPPORT_READS=0;LEFT_SUPPORT_READS=3			YMLCdelta2	long_terminal_repeat	SUP5	tRNA_gene	YNCM0006W	100	Y	131016-2-F2	alpha/alpha	329774	neutral_diploids	0.0308873	Ty1
unknown_plate	SRR3200049_out1.sorted.bam	chrXIII	190084	A	<INS:ME>	.	PASS	END=190110;SVTYPE=INS;STRAND=+;FAMILY=YPRWTy1_3;RIGHT_JUNCTION_READS=21;LEFT_JUNCTION_READS=1;RIGHT_SUPPORT_READS=2;LEFT_SUPPORT_READS=0			YMLWdelta4	long_terminal_repeat	RRN11	gene			Y	E2-88-5-E8	alpha	151	adaptive_haploids	0.134627	Ty1
unknown_plate	SRR3200057_out1.sorted.bam	chrXIII	196262	A	<INS:ME>	.	PASS	END=196266;SVTYPE=INS;STRAND=+;FAMILY=YPRCTy1_2;RIGHT_JUNCTION_READS=22;LEFT_JUNCTION_READS=21;RIGHT_SUPPORT_READS=0;LEFT_SUPPORT_READS=12			SUF7	tRNA_gene	YMLWdelta5	long_terminal_repeat	YNCM0008C	92	Y	131016-1-F12	alpha/alpha	154660	neutral_diploids	0.0337034	Ty1
unknown_plate	SRR3200394_out1.sorted.bam	chrXIII	259513	A	<INS:ME>	.	PASS	END=259516;SVTYPE=INS;STRAND=+;FAMILY=YLRWTy1_3;RIGHT_JUNCTION_READS=19;LEFT_JUNCTION_READS=9;RIGHT_SUPPORT_READS=5;LEFT_SUPPORT_READS=2			YNCM0009C	tRNA_gene	TRM12	gene	YNCM0009C	274	Y	E2-88-1-B10	alpha/alpha	74033	neutral_diploids	0.0221528	Ty1
unknown_plate	SRR3200146_out1.sorted.bam	chrXIII	321379	A	<INS:ME>	.	PASS	END=321382;SVTYPE=INS;STRAND=+;FAMILY=YPRCTy1_4;RIGHT_JUNCTION_READS=16;LEFT_JUNCTION_READS=8;RIGHT_SUPPORT_READS=9;LEFT_SUPPORT_READS=0			YNCM0018C	tRNA_gene	MRPL3	gene	YNCM0018C	160	Y	E2-88-6-G10	alpha	217798	adaptive_haploids	0.0453751	Ty1
unknown_plate	SRR3200411_out1.sorted.bam	chrXIII	379702	C	<INS:ME>	.	PASS	END=379706;SVTYPE=INS;STRAND=+;FAMILY=YPRCTy1_4;RIGHT_JUNCTION_READS=8;LEFT_JUNCTION_READS=4;RIGHT_SUPPORT_READS=1;LEFT_SUPPORT_READS=0	FAR3	gene					YNCM0022C	294	Y	131101-3-B4	alpha/alpha	78573	neutral_diploids	0.0264955	Ty1
unknown_plate	SRR3200371_out1.sorted.bam	chrXIII	462802	C	<INS:ME>	.	PASS	END=462806;SVTYPE=INS;STRAND=-;FAMILY=YPRCTy1_4;RIGHT_JUNCTION_READS=3;LEFT_JUNCTION_READS=5;RIGHT_SUPPORT_READS=2;LEFT_SUPPORT_READS=0			ATP25	gene	YMRCdelta13	long_terminal_repeat	YNCM0024W	752	Y	E2-88-1-E9	alpha/alpha	67711	neutral_diploids	0.0274226	Ty1
unknown_plate	SRR3200376_out1.sorted.bam	chrXIII	504297	A	<INS:ME>	.	PASS	END=504300;SVTYPE=INS;STRAND=+;FAMILY=YPRCTy1_4;RIGHT_JUNCTION_READS=2;LEFT_JUNCTION_READS=1;RIGHT_SUPPORT_READS=0;LEFT_SUPPORT_READS=2			YMRWtau2	long_terminal_repeat	YMRWdelta17	long_terminal_repeat	YNCM0027W	598	Y	E2-88-3-G11	alpha/alpha	69928	neutral_diploids	0.0308824	Ty1
unknown_plate	SRR3200146_out1.sorted.bam	chrXIII	504804	A	<INS:ME>	.	PASS	END=504808;SVTYPE=INS;STRAND=+;FAMILY=YPRCTy1_2;RIGHT_JUNCTION_READS=9;LEFT_JUNCTION_READS=13;RIGHT_SUPPORT_READS=2;LEFT_SUPPORT_READS=15			YMRWdelta17	long_terminal_repeat	YNCM0027W	tRNA_gene	YNCM0027W	91	Y	E2-88-6-G10	alpha	217798	adaptive_haploids	0.0453751	Ty1
unknown_plate	SRR3200158_out1.sorted.bam	chrXIII	748250	A	<INS:ME>	.	PASS	END=748254;SVTYPE=INS;STRAND=+;FAMILY=YPRCTy1_2;RIGHT_JUNCTION_READS=16;LEFT_JUNCTION_READS=18;RIGHT_SUPPORT_READS=2;LEFT_SUPPORT_READS=3			YNCM0033C	tRNA_gene	RNT1	gene	YNCM0033C	287	Y	131024-1-E3	alpha	229920	adaptive_haploids	0.118776	Ty1
unknown_plate	SRR3200250_out1.sorted.bam	chrXIII	768541	A	<INS:ME>	.	PASS	END=768545;SVTYPE=INS;STRAND=+;FAMILY=YLRWTy1_3;RIGHT_JUNCTION_READS=6;LEFT_JUNCTION_READS=3;RIGHT_SUPPORT_READS=0;LEFT_SUPPORT_READS=1			YNCM0035C	tRNA_gene	YMRWdelta19	long_terminal_repeat	YNCM0035C	100	Y	131010-3-C7	alpha	3406	adaptive_haploids	0.0991391	Ty1
unknown_plate	SRR3200126_out1.sorted.bam	chrXIII	808417	T	<INS:ME>	.	PASS	END=808420;SVTYPE=INS;STRAND=+;FAMILY=YORWTy2_2;RIGHT_JUNCTION_READS=3;LEFT_JUNCTION_READS=5;RIGHT_SUPPORT_READS=7;LEFT_SUPPORT_READS=1			CDC65	tRNA_gene	YMRCtau3	long_terminal_repeat	YNCM0036C	100	Y	131016-1-B6	alpha/alpha	2039	adaptive_diploids	0.0798629	Ty2
unknown_plate	SRR3200213_out1.sorted.bam	chrXIII	808652	A	<INS:ME>	.	PASS	END=808655;SVTYPE=INS;STRAND=-;FAMILY=YORWTy1_2;RIGHT_JUNCTION_READS=3;LEFT_JUNCTION_READS=3;RIGHT_SUPPORT_READS=12;LEFT_SUPPORT_READS=10	YMRCtau3	long_terminal_repeat					YNCM0036C	335	Y	131025-1-E11	alpha/alpha	295458	neutral_diploids	0.0318396	Ty1
unknown_plate	SRR3200212_out1.sorted.bam	chrXIII	808656	A	<INS:ME>	.	PASS	END=808658;SVTYPE=INS;STRAND=-;FAMILY=YPRCTy1_4;RIGHT_JUNCTION_READS=0;LEFT_JUNCTION_READS=1;RIGHT_SUPPORT_READS=4;LEFT_SUPPORT_READS=2	YMRCtau3	long_terminal_repeat					YNCM0036C	339	Y	131025-1-E11	alpha/alpha	295458	neutral_diploids	0.0318396	Ty1
unknown_plate	SRR3200149_out1.sorted.bam	chrXIII	808867	A	<INS:ME>	.	PASS	END=808869;SVTYPE=INS;STRAND=+;FAMILY=YPRCTy1_4;RIGHT_JUNCTION_READS=10;LEFT_JUNCTION_READS=0;RIGHT_SUPPORT_READS=5;LEFT_SUPPORT_READS=3	YMRCtau3	long_terminal_repeat					YNCM0036C	550	Y	130822-1-E2	alpha	21967	adaptive_haploids	0.137551	Ty1
unknown_plate	SRR3200074_out1.sorted.bam	chrXIII	837744	A	<INS:ME>	.	PASS	END=837747;SVTYPE=INS;STRAND=+;FAMILY=YORWTy1_2;RIGHT_JUNCTION_READS=28;LEFT_JUNCTION_READS=26;RIGHT_SUPPORT_READS=1;LEFT_SUPPORT_READS=3	YMRWdelta21	long_terminal_repeat					YNCM0037W	184	Y	131016-6-A12	alpha/alpha	170814	neutral_diploids	0.0287039	Ty1
unknown_plate	SRR3200201_out1.sorted.bam	chrXIV	96441	C	<INS:ME>	.	PASS	END=96450;SVTYPE=INS;STRAND=-;FAMILY=YPRCTy1_2;RIGHT_JUNCTION_READS=6;LEFT_JUNCTION_READS=7;RIGHT_SUPPORT_READS=0;LEFT_SUPPORT_READS=1			SUF6	tRNA_gene	YNLWtau1	long_terminal_repeat	YNCN0002C	129	Y	131016-2-F3	alpha/alpha	2776	neutral_diploids	0.0255493	Ty1
unknown_plate	SRR3200131_out1.sorted.bam	chrXIV	104619	C	<INS:ME>	.	PASS	END=104623;SVTYPE=INS;STRAND=-;FAMILY=YORWTy2_2;RIGHT_JUNCTION_READS=27;LEFT_JUNCTION_READS=13;RIGHT_SUPPORT_READS=4;LEFT_SUPPORT_READS=10			MRPL10	gene	YNCN0004W	tRNA_gene	YNCN0004W	186	Y	131005-1-H1	alpha/alpha	206713	neutral_diploids	0.0388689	Ty2
unknown_plate	SRR3200187_out1.sorted.bam	chrXIV	567995	T	<INS:ME>	.	PASS	END=567999;SVTYPE=INS;STRAND=-;FAMILY=YORWTy2_2;RIGHT_JUNCTION_READS=8;LEFT_JUNCTION_READS=8;RIGHT_SUPPORT_READS=2;LEFT_SUPPORT_READS=0			YNLCdelta6	long_terminal_repeat	YNCN0011W	tRNA_gene	YNCN0011W	120	Y	E2-88-1-D10	alpha	262917	adaptive_haploids	0.0259894	Ty2
unknown_plate	SRR3200060_out1.sorted.bam	chrXIV	570060	C	<INS:ME>	.	PASS	END=570064;SVTYPE=INS;STRAND=+;FAMILY=YPRCTy1_2;RIGHT_JUNCTION_READS=3;LEFT_JUNCTION_READS=9;RIGHT_SUPPORT_READS=4;LEFT_SUPPORT_READS=5			YNCN0012C	tRNA_gene	YNL034W	gene	YNCN0012C	120	Y	131015-1-B12	alpha/alpha	159038	neutral_diploids	0.0268261	Ty1
unknown_plate	SRR3200353_out1.sorted.bam	chrXIV	631993	G	<INS:ME>	.	PASS	END=631997;SVTYPE=INS;STRAND=-;FAMILY=YJRWTy1_2;RIGHT_JUNCTION_READS=8;LEFT_JUNCTION_READS=14;RIGHT_SUPPORT_READS=5;LEFT_SUPPORT_READS=3			SUF10	tRNA_gene	YNRCdelta7	long_terminal_repeat	YNCN0016C	76	Y	131010-2-B12	alpha/alpha	61570	neutral_diploids	0.0340003	Ty1
unknown_plate	SRR3200223_out1.sorted.bam	chrXIV	632043	G	<INS:ME>	.	PASS	END=632047;SVTYPE=INS;STRAND=-;FAMILY=YPRCTy1_4;RIGHT_JUNCTION_READS=4;LEFT_JUNCTION_READS=12;RIGHT_SUPPORT_READS=2;LEFT_SUPPORT_READS=1	YNRCdelta7	long_terminal_repeat					YNCN0016C	126	Y	E2-88-9-A2	alpha/alpha	30795	neutral_diploids	0.0289371	Ty1
unknown_plate	SRR3200046_out1.sorted.bam	chrXIV	632048	A	<INS:ME>	.	PASS	END=632050;SVTYPE=INS;STRAND=+;FAMILY=YPRWTy1_3;RIGHT_JUNCTION_READS=0;LEFT_JUNCTION_READS=5;RIGHT_SUPPORT_READS=2;LEFT_SUPPORT_READS=2	YNRCdelta7	long_terminal_repeat					YNCN0016C	131	Y	E2-88-5-F2	alpha/alpha	149824	neutral_diploids	0.0268192	Ty1
unknown_plate	SRR3200115_out1.sorted.bam	chrXIV	632189	A	<INS:ME>	.	PASS	END=632193;SVTYPE=INS;STRAND=+;FAMILY=YPRWTy1_3;RIGHT_JUNCTION_READS=12;LEFT_JUNCTION_READS=10;RIGHT_SUPPORT_READS=3;LEFT_SUPPORT_READS=2	YNRCtau3	long_terminal_repeat					YNCN0016C	272	Y	131005-1-F8	alpha	19894	neutral_haploids	-0.000881124	Ty1
unknown_plate	SRR3200145_out1.sorted.bam	chrXIV	632219	A	<INS:ME>	.	PASS	END=632222;SVTYPE=INS;STRAND=+;FAMILY=YORWTy1_2;RIGHT_JUNCTION_READS=1;LEFT_JUNCTION_READS=6;RIGHT_SUPPORT_READS=8;LEFT_SUPPORT_READS=2	YNRCtau3	long_terminal_repeat					YNCN0016C	302	Y	131101-1-F3	alpha/alpha	21625	neutral_diploids	0.0365194	Ty1
unknown_plate	SRR3200144_out1.sorted.bam	chrXIV	632223	T	<INS:ME>	.	PASS	END=632225;SVTYPE=INS;STRAND=+;FAMILY=YORWTy1_2;RIGHT_JUNCTION_READS=0;LEFT_JUNCTION_READS=1;RIGHT_SUPPORT_READS=4;LEFT_SUPPORT_READS=2	YNRCtau3	long_terminal_repeat					YNCN0016C	306	Y	131101-1-F3	alpha/alpha	21625	neutral_diploids	0.0365194	Ty1
unknown_plate	SRR3200011_out1.sorted.bam	chrXIV	632304	C	<INS:ME>	.	PASS	END=632308;SVTYPE=INS;STRAND=+;FAMILY=YORWTy2_2;RIGHT_JUNCTION_READS=2;LEFT_JUNCTION_READS=4;RIGHT_SUPPORT_READS=6;LEFT_SUPPORT_READS=2	YNRCtau3	long_terminal_repeat					YNCN0017W	295	Y	131005-1-F2	alpha/alpha	122137	neutral_diploids	0.0262941	Ty2
unknown_plate	SRR3200048_out1.sorted.bam	chrXIV	632388	A	<INS:ME>	.	PASS	END=632392;SVTYPE=INS;STRAND=-;FAMILY=YPRCTy1_4;RIGHT_JUNCTION_READS=1;LEFT_JUNCTION_READS=2;RIGHT_SUPPORT_READS=1;LEFT_SUPPORT_READS=2	YNRCtau3	long_terminal_repeat					YNCN0017W	211	Y	E2-88-10-D3	alpha	151	adaptive_haploids	0.134627	Ty1
unknown_plate	SRR3200315_out1.sorted.bam	chrXIV	632388	A	<INS:ME>	.	PASS	END=632390;SVTYPE=INS;STRAND=-;FAMILY=YPLCTy4_1;RIGHT_JUNCTION_READS=1;LEFT_JUNCTION_READS=0;RIGHT_SUPPORT_READS=4;LEFT_SUPPORT_READS=3	YNRCtau3	long_terminal_repeat					YNCN0017W	211	Y	E2-88-5-E7	alpha/alpha	4791	adaptive_diploids	0.0579469	Ty4
unknown_plate	SRR3200211_out1.sorted.bam	chrXIV	632422	T	<INS:ME>	.	PASS	END=632424;SVTYPE=INS;STRAND=-;FAMILY=YORWTy1_2;RIGHT_JUNCTION_READS=8;LEFT_JUNCTION_READS=0;RIGHT_SUPPORT_READS=2;LEFT_SUPPORT_READS=4	YNRCtau3	long_terminal_repeat					YNCN0017W	177	Y	131011-2-H7	alpha	294706	neutral_haploids	-0.00348834	Ty1
unknown_plate	SRR3200258_out1.sorted.bam	chrXIV	726603	A	<INS:ME>	.	PASS	END=726605;SVTYPE=INS;STRAND=+;FAMILY=YLRWTy2_1;RIGHT_JUNCTION_READS=1;LEFT_JUNCTION_READS=0;RIGHT_SUPPORT_READS=22;LEFT_SUPPORT_READS=19			YNRWsigma4	long_terminal_repeat	YNRCdelta8	long_terminal_repeat	YNCN0020C	386	Y	131016-3-E6	alpha/alpha	349927	neutral_diploids	0.0156235	Ty2
unknown_plate	SRR3200397_out1.sorted.bam	chrXV	111136	A	<INS:ME>	.	PASS	END=111139;SVTYPE=INS;STRAND=+;FAMILY=YPRCTy1_4;RIGHT_JUNCTION_READS=48;LEFT_JUNCTION_READS=38;RIGHT_SUPPORT_READS=25;LEFT_SUPPORT_READS=12			SUF1	tRNA_gene	INO4	gene	YNCO0001C	103	Y	131011-1-C1	alpha	74280	neutral_haploids	0.0042457	Ty1
unknown_plate	SRR3200260_out1.sorted.bam	chrXV	113611	G	<INS:ME>	.	PASS	END=113613;SVTYPE=INS;STRAND=-;FAMILY=YPRCTy1_2;RIGHT_JUNCTION_READS=1;LEFT_JUNCTION_READS=0;RIGHT_SUPPORT_READS=4;LEFT_SUPPORT_READS=19	YOLCdelta3	long_terminal_repeat					YNCO0002W	191	Y	130712-1-B10	alpha	352705	neutral_haploids	-0.00152337	Ty1
unknown_plate	SRR3200150_out1.sorted.bam	chrXV	178800	A	<INS:ME>	.	PASS	END=178804;SVTYPE=INS;STRAND=-;FAMILY=YPRCTy1_4;RIGHT_JUNCTION_READS=5;LEFT_JUNCTION_READS=10;RIGHT_SUPPORT_READS=0;LEFT_SUPPORT_READS=2	IRA2	gene							Y	131016-1-D1	alpha/alpha	22011	adaptive_diploids	0.0929809	Ty1
unknown_plate	SRR3200424_out1.sorted.bam	chrXV	227522	A	<INS:ME>	.	PASS	END=227525;SVTYPE=INS;STRAND=-;FAMILY=YJRWTy1_2;RIGHT_JUNCTION_READS=1;LEFT_JUNCTION_READS=5;RIGHT_SUPPORT_READS=1;LEFT_SUPPORT_READS=0			YOLWdelta6	long_terminal_repeat	YOLCdelta7	long_terminal_repeat	YNCO0005W	809	Y	E2-88-5-C3	alpha/alpha	84597	neutral_diploids	0.0304622	Ty1
unknown_plate	SRR3200049_out1.sorted.bam	chrXV	274584	A	<INS:ME>	.	PASS	END=274588;SVTYPE=INS;STRAND=+;FAMILY=YPRCTy1_2;RIGHT_JUNCTION_READS=16;LEFT_JUNCTION_READS=24;RIGHT_SUPPORT_READS=0;LEFT_SUPPORT_READS=1			MIM1	gene	YNCO0008W	tRNA_gene	YNCO0008W	89	Y	E2-88-5-E8	alpha	151	adaptive_haploids	0.134627	Ty1
unknown_plate	SRR3200386_out1.sorted.bam	chrXV	274591	A	<INS:ME>	.	PASS	END=274593;SVTYPE=INS;STRAND=-;FAMILY=YORWTy2_2;RIGHT_JUNCTION_READS=22;LEFT_JUNCTION_READS=0;RIGHT_SUPPORT_READS=1;LEFT_SUPPORT_READS=2			MIM1	gene	YNCO0008W	tRNA_gene	YNCO0008W	82	Y	E2-88-3-E3	alpha/alpha	71751	adaptive_diploids	0.0713428	Ty2
unknown_plate	SRR3199980_out1.sorted.bam	chrXV	274601	T	<INS:ME>	.	PASS	END=274605;SVTYPE=INS;STRAND=-;FAMILY=YPRCTy1_2;RIGHT_JUNCTION_READS=19;LEFT_JUNCTION_READS=11;RIGHT_SUPPORT_READS=1;LEFT_SUPPORT_READS=0			MIM1	gene	YNCO0008W	tRNA_gene	YNCO0008W	72	Y	E2-88-9-H7	alpha	10851	adaptive_haploids	0.103404	Ty1
unknown_plate	SRR3200305_out1.sorted.bam	chrXV	594524	A	<INS:ME>	.	PASS	END=594528;SVTYPE=INS;STRAND=+;FAMILY=YPRWTy1_3;RIGHT_JUNCTION_READS=7;LEFT_JUNCTION_READS=14;RIGHT_SUPPORT_READS=1;LEFT_SUPPORT_READS=2	YORWdelta12	long_terminal_repeat					YNCO0020C	99	Y	131005-1-F10	alpha	45031	neutral_haploids	0.00588087	Ty1
unknown_plate	SRR3200285_out1.sorted.bam	chrXV	827993	A	<INS:ME>	.	PASS	END=827995;SVTYPE=INS;STRAND=-;FAMILY=YPRCTy1_4;RIGHT_JUNCTION_READS=0;LEFT_JUNCTION_READS=1;RIGHT_SUPPORT_READS=0;LEFT_SUPPORT_READS=0			PAC1	gene	VPH1	gene			Y	E2-88-4-D10	alpha	415	adaptive_haploids	0.141005	Ty1
unknown_plate	SRR3200268_out1.sorted.bam	chrXV	827993	A	<INS:ME>	.	PASS	END=827995;SVTYPE=INS;STRAND=-;FAMILY=YPRCTy1_2;RIGHT_JUNCTION_READS=0;LEFT_JUNCTION_READS=1;RIGHT_SUPPORT_READS=0;LEFT_SUPPORT_READS=0			PAC1	gene	VPH1	gene			Y	131016-5-F9	alpha/alpha	37238	neutral_diploids	0.0295769	Ty1
unknown_plate	SRR3200028_out1.sorted.bam	chrXV	853507	A	<INS:ME>	.	PASS	END=853511;SVTYPE=INS;STRAND=+;FAMILY=YPRWTy1_3;RIGHT_JUNCTION_READS=11;LEFT_JUNCTION_READS=15;RIGHT_SUPPORT_READS=13;LEFT_SUPPORT_READS=2	YOR289W	gene							Y	131101-3-F9	alpha/alpha	14160	neutral_diploids	0.0322333	Ty1
unknown_plate	SRR3199998_out1.sorted.bam	chrXV	854024	A	<INS:ME>	.	PASS	END=854028;SVTYPE=INS;STRAND=+;FAMILY=YPRCTy1_4;RIGHT_JUNCTION_READS=9;LEFT_JUNCTION_READS=8;RIGHT_SUPPORT_READS=4;LEFT_SUPPORT_READS=1	YOR289W	gene							Y	E2-88-5-D12	alpha/alpha	117631	neutral_diploids	0.0270355	Ty1
unknown_plate	SRR3200081_out1.sorted.bam	chrXV	1013884	A	<INS:ME>	.	PASS	END=1013888;SVTYPE=INS;STRAND=+;FAMILY=YPRWTy1_3;RIGHT_JUNCTION_READS=4;LEFT_JUNCTION_READS=8;RIGHT_SUPPORT_READS=2;LEFT_SUPPORT_READS=0	PDE2	gene							Y	131017-3-H7	alpha	179100	adaptive_haploids	0.0946131	Ty1
unknown_plate	SRR3200201_out1.sorted.bam	chrXVI	33016	G	<INS:ME>	.	PASS	END=33020;SVTYPE=INS;STRAND=-;FAMILY=YJRWTy1_2;RIGHT_JUNCTION_READS=2;LEFT_JUNCTION_READS=5;RIGHT_SUPPORT_READS=0;LEFT_SUPPORT_READS=0	KAR9	gene							Y	131016-2-F3	alpha/alpha	2776	neutral_diploids	0.0255493	Ty1
unknown_plate	SRR3200131_out1.sorted.bam	chrXVI	339197	A	<INS:ME>	.	PASS	END=339201;SVTYPE=INS;STRAND=+;FAMILY=YPRCTy1_4;RIGHT_JUNCTION_READS=26;LEFT_JUNCTION_READS=16;RIGHT_SUPPORT_READS=8;LEFT_SUPPORT_READS=1			IMT2	tRNA_gene	CAR1	gene	YNCP0006C	278	Y	131005-1-H1	alpha/alpha	206713	neutral_diploids	0.0388689	Ty1
unknown_plate	SRR3200196_out1.sorted.bam	chrXVI	572079	C	<INS:ME>	.	PASS	END=572083;SVTYPE=INS;STRAND=-;FAMILY=YPRCTy1_4;RIGHT_JUNCTION_READS=8;LEFT_JUNCTION_READS=7;RIGHT_SUPPORT_READS=3;LEFT_SUPPORT_READS=2	YPRCdelta13	long_terminal_repeat					YNCP0009W	190	Y	131017-4-A5	alpha/alpha	27346	neutral_diploids	0.0263631	Ty1
unknown_plate	SRR3200323_out1.sorted.bam	chrXVI	744172	G	<INS:ME>	.	PASS	END=744176;SVTYPE=INS;STRAND=-;FAMILY=YJRWTy1_2;RIGHT_JUNCTION_READS=3;LEFT_JUNCTION_READS=4;RIGHT_SUPPORT_READS=1;LEFT_SUPPORT_READS=2			RPN7	gene	YPR108W-A	gene	YNCP0016W	112	Y	131007-1-G5	alpha/alpha	51455	adaptive_diploids	0.0822986	Ty1
unknown_plate	SRR3200352_out1.sorted.bam	chrXVI	776186	A	<INS:ME>	.	PASS	END=776190;SVTYPE=INS;STRAND=-;FAMILY=YJRWTy1_2;RIGHT_JUNCTION_READS=4;LEFT_JUNCTION_READS=9;RIGHT_SUPPORT_READS=0;LEFT_SUPPORT_READS=0	YPRWdelta14	long_terminal_repeat					YNCP0018C	350	Y	131010-2-D2	alpha/alpha	60973	neutral_diploids	0.0288564	Ty1
unknown_plate	SRR3200008_out1.sorted.bam	chrXVI	776942	C	<INS:ME>	.	PASS	END=776945;SVTYPE=INS;STRAND=+;FAMILY=YFLWTy2_1;RIGHT_JUNCTION_READS=10;LEFT_JUNCTION_READS=8;RIGHT_SUPPORT_READS=0;LEFT_SUPPORT_READS=0			YPRCdelta15	long_terminal_repeat	YPRWdelta16	long_terminal_repeat	YNCP0018C	1106	Y	E2-88-1-B8	alpha	121806	adaptive_haploids	0.102514	Ty2
unknown_plate	SRR3200098_out1.sorted.bam	chrXVI	822453	G	<INS:ME>	.	PASS	END=822457;SVTYPE=INS;STRAND=+;FAMILY=YPRCTy1_4;RIGHT_JUNCTION_READS=8;LEFT_JUNCTION_READS=5;RIGHT_SUPPORT_READS=3;LEFT_SUPPORT_READS=3			SNR45	snoRNA_gene	ASN1	gene			Y	131016-1-H3	alpha/alpha	18950	neutral_diploids	0.0323746	Ty1
unknown_plate	SRR3200136_out1.sorted.bam	chrXVI	880465	A	<INS:ME>	.	PASS	END=880469;SVTYPE=INS;STRAND=+;FAMILY=YPRCTy1_4;RIGHT_JUNCTION_READS=10;LEFT_JUNCTION_READS=6;RIGHT_SUPPORT_READS=6;LEFT_SUPPORT_READS=1	YPRWsigma4	long_terminal_repeat					YNCP0024C	96	Y	131016-3-H2	alpha	20967	adaptive_haploids	0.0957519	Ty1
Reference
1. Venkataram S, Dunn B, Li Y, Agarwala A, Chang J, Ebel ER, et al. Development of a Comprehensive Genotype-to-Fitness Map of Adaptation-Driving Mutations in Yeast. Cell. 2016 Sep 8;166(6):1585-96 e22.
